# Supplementary material for: catena-Poly[[[tetra­aqua­cobalt(II)]-μ-4,4′-bipyridine-κ2 N:N′] pyridine-3,5-dicarboxyl­ate trihydrate]
Source: Acta Crystallogr Sect E Struct Rep Online. 2011 Jun 25;67(Pt 7):m970–1. doi: 10.1107/S1600536811023816 (PMC3151975; doi:10.1107/S1600536811023816)
Supplement: Supplementary file 1 [file e-67-0m970-sup1.cif]

##############################################################################
#                                                                            #
# This CIF contains the data in a paper accepted for publication in          #
# Acta Crystallographica Section E. It conforms to the requirements of       #
# Notes for Authors for Acta Crystallographica Section E, and has been       #
# peer reviewed under the auspices of the IUCr Commission on Journals.       #
#                                                                            #
# Full details of the Crystallographic Information File format               #
# are given in the paper "The Crystallographic Information File (CIF):       #
# a New Standard Archive File for Crystallography" by S. R. Hall, F. H.      #
# Allen and I. D. Brown [Acta Cryst. (1991), A47, 655-685].                  #
#                                                                            #
# The current version of the core CIF dictionary is obtainable from          #
# ftp://ftp.iucr.org/pub/cif_core.dic.                                       #
#                                                                            #
# Software is freely available for graphical display of the structure(s)     #
# in this CIF. For information consult the CIF software page                 #
# http://www.iucr.org/resources/cif/software.                                #
#                                                                            #
# This file may be used for bona fide research purposes within the           #
# scientific community so long as proper attribution is given to the journal # 
# article from which it was obtained.                                        #
#                                                                            #
##############################################################################
data_I
_audit_creation_method     SHELXL-97
_chemical_name_systematic
;
<i>catena</i>-Poly[[[tetraaquacobalt(II)]-\m-4,4'-bipyridine-
\k^2^<i>N</i>:<i>N</i>'] pyridine-3,5-dicarboxylate trihydrate]
;
_chemical_name_common     ?
_chemical_formula_moiety     'C10 H16 Co N2 O4 2+, C7 H3 N O4 2-, 3(H2 O)'
_chemical_formula_sum     'C17 H25 Co N3 O11'
_chemical_formula_iupac     '[Co (C10 H8 N2) (H2 O)4] (C7 H3 N O4), 3H2 O'
_chemical_formula_weight     506.33
_chemical_melting_point     ?
_symmetry_cell_setting     triclinic
_symmetry_space_group_name_H-M     'P -1'
_symmetry_space_group_name_Hall     '-P 1'
loop_
    _symmetry_equiv_pos_as_xyz
    'x, y, z'
    '-x, -y, -z'
_cell_length_a     7.0053(18)
_cell_length_b     11.449(3)
_cell_length_c     14.077(4)
_cell_angle_alpha     105.352(4)
_cell_angle_beta     92.837(4)
_cell_angle_gamma     94.624(2)
_cell_volume     1082.2(5)
_cell_formula_units_Z     2
_cell_measurement_reflns_used     2942
_cell_measurement_theta_min     2.0467
_cell_measurement_theta_max     27.4835
_cell_measurement_temperature     293(2)
_exptl_crystal_description     'Prism'
_exptl_crystal_colour     'Red'
_exptl_crystal_size_max     0.50
_exptl_crystal_size_mid     0.40
_exptl_crystal_size_min     0.20
_exptl_crystal_density_diffrn     1.554
_exptl_crystal_density_meas     ?
_exptl_crystal_density_method     'not measured'
_exptl_crystal_F_000     526
_exptl_absorpt_coefficient_mu     0.857
_exptl_absorpt_correction_type     multi-scan
_exptl_absorpt_process_details     '(SADABS; Bruker, 2001)'
_exptl_absorpt_correction_T_min     0.669
_exptl_absorpt_correction_T_max     0.842
_exptl_special_details
;
;
_diffrn_ambient_temperature     293(2)
_diffrn_radiation_type     MoK\a
_diffrn_radiation_wavelength     0.71073
_diffrn_radiation_source     'fine-focus sealed tube'
_diffrn_radiation_monochromator     graphite
_diffrn_measurement_device_type     'Bruker SMART 1000 CCD'
_diffrn_measurement_method     '\f and \w'
_diffrn_detector_area_resol_mean     ?
_diffrn_reflns_number     8332
_diffrn_reflns_av_R_equivalents     0.0121
_diffrn_reflns_av_sigmaI/netI     0.0201
_diffrn_reflns_theta_min     2.05
_diffrn_reflns_theta_max     27.48
_diffrn_reflns_theta_full     27.48
_diffrn_measured_fraction_theta_max     0.982
_diffrn_measured_fraction_theta_full     0.982
_diffrn_reflns_limit_h_min     -9
_diffrn_reflns_limit_h_max     8
_diffrn_reflns_limit_k_min     -14
_diffrn_reflns_limit_k_max     14
_diffrn_reflns_limit_l_min     -15
_diffrn_reflns_limit_l_max     18
_diffrn_standards_number     ?
_diffrn_standards_interval_count     ?
_diffrn_standards_interval_time     ?
_diffrn_standards_decay_%     ?
_refine_special_details
;
Refinement of <i>F</i>^2^ against ALL reflections. The weighted <i>R</i>-factor
<i>wR</i> and goodness of fit <i>S</i> are based on <i>F</i>^2^, conventional
<i>R</i>-factors <i>R</i> are based on <i>F</i>, with <i>F</i> set to zero for
negative <i>F</i>^2^. The threshold expression of <i>F</i>^2^ >
\s(<i>F</i>^2^) is used only for calculating <i>R</i>-factors(gt) <i>etc</i>.
and is not relevant to the choice of reflections for refinement.
<i>R</i>-factors based on <i>F</i>^2^ are statistically about twice as large
as those based on <i>F</i>, and <i>R</i>- factors based on ALL data will be
even larger.
;
_reflns_number_total     4863
_reflns_number_gt     4345
_reflns_threshold_expression     I>2\s(I)
_refine_ls_structure_factor_coef     Fsqd
_refine_ls_matrix_type     full
_refine_ls_R_factor_all     0.0369
_refine_ls_R_factor_gt     0.0325
_refine_ls_wR_factor_gt     0.1108
_refine_ls_wR_factor_ref     0.1176
_refine_ls_goodness_of_fit_ref     0.963
_refine_ls_restrained_S_all     0.963
_refine_ls_number_reflns     4863
_refine_ls_number_parameters     289
_refine_ls_number_restraints     0
_refine_ls_hydrogen_treatment     constr
_refine_ls_weighting_scheme     calc
_refine_ls_weighting_details
                 'calc w=1/[\s^2^(Fo^2^)+(0.1000P)^2^] where P=(Fo^2^+2Fc^2^)/3'
_atom_sites_solution_hydrogens     geom
_atom_sites_solution_primary     direct
_atom_sites_solution_secondary     difmap
_refine_ls_shift/su_max     0.001
_refine_ls_shift/su_mean     0.000
_refine_diff_density_max     0.510
_refine_diff_density_min     -0.278
_refine_ls_extinction_method     none
_refine_ls_extinction_coef     ?
loop_
    _atom_type_symbol
    _atom_type_description
    _atom_type_scat_dispersion_real
    _atom_type_scat_dispersion_imag
    _atom_type_scat_source
    'C' 'C' 0.0033 0.0016
                         'International Tables Vol C Tables 4.2.6.8 and 6.1.1.4'
    'H' 'H' 0.0000 0.0000
                         'International Tables Vol C Tables 4.2.6.8 and 6.1.1.4'
    'Co' 'Co' 0.3494 0.9721
                         'International Tables Vol C Tables 4.2.6.8 and 6.1.1.4'
    'N' 'N' 0.0061 0.0033
                         'International Tables Vol C Tables 4.2.6.8 and 6.1.1.4'
    'O' 'O' 0.0106 0.0060
                         'International Tables Vol C Tables 4.2.6.8 and 6.1.1.4'
_computing_data_collection     'SMART (Bruker, 2007)'
_computing_cell_refinement     'SAINT (Bruker, 2007)'
_computing_data_reduction     'SAINT (Bruker, 2007)'
_computing_structure_solution     'SHELXTL (Sheldrick, 2008)'
_computing_structure_refinement     'SHELXTL (Sheldrick, 2008)'
_computing_molecular_graphics     'SHELXTL (Sheldrick, 2008)'
_computing_publication_material     'SHELXTL (Sheldrick, 2008)'
loop_
    _atom_site_type_symbol
    _atom_site_label
    _atom_site_fract_x
    _atom_site_fract_y
    _atom_site_fract_z
    _atom_site_U_iso_or_equiv
    _atom_site_adp_type
    _atom_site_calc_flag
    _atom_site_refinement_flags
    _atom_site_occupancy
    _atom_site_symmetry_multiplicity
    _atom_site_disorder_assembly
    _atom_site_disorder_group
    Co Co1 0.38876(3) 0.627012(17) 0.230821(15) 0.02719(11) Uani d . 1 1 . .
    O O1 0.88432(18) 0.45647(11) 0.17193(9) 0.0357(3) Uani d . 1 1 . .
    O O2 0.8709(2) 0.31057(12) 0.02985(9) 0.0457(3) Uani d . 1 1 . .
    O O3 0.8583(2) 0.32631(11) 0.48551(9) 0.0457(3) Uani d . 1 1 . .
    O O4 0.8299(3) 0.12902(13) 0.47420(10) 0.0588(4) Uani d . 1 1 . .
    N N1 0.3885(2) 0.43762(12) 0.23107(10) 0.0289(3) Uani d . 1 1 . .
    N N2 0.3821(2) -0.18489(12) 0.23179(10) 0.0302(3) Uani d . 1 1 . .
    N N3 0.8803(2) 0.03959(13) 0.17180(11) 0.0377(3) Uani d . 1 1 . .
    C C1 0.3827(3) 0.40339(14) 0.31469(12) 0.0331(4) Uani d . 1 1 . .
    H H1 0.3823 0.4648 0.3751 0.040 Uiso calc R 1 1 . .
    C C2 0.3773(3) 0.28345(14) 0.31811(12) 0.0313(3) Uani d . 1 1 . .
    H H2 0.3750 0.2645 0.3798 0.038 Uiso calc R 1 1 . .
    C C3 0.3752(2) 0.19091(13) 0.23145(11) 0.0252(3) Uani d . 1 1 . .
    C C4 0.3781(3) 0.22635(14) 0.14371(12) 0.0312(3) Uani d . 1 1 . .
    H H4 0.3747 0.1666 0.0821 0.037 Uiso calc R 1 1 . .
    C C5 0.3860(3) 0.34851(15) 0.14656(12) 0.0326(3) Uani d . 1 1 . .
    H H5 0.3898 0.3704 0.0861 0.039 Uiso calc R 1 1 . .
    C C6 0.3733(2) 0.06074(13) 0.23155(11) 0.0261(3) Uani d . 1 1 . .
    C C7 0.3486(3) 0.02297(15) 0.31603(13) 0.0380(4) Uani d . 1 1 . .
    H H7 0.3283 0.0807 0.3761 0.046 Uiso calc R 1 1 . .
    C C8 0.3531(3) -0.09846(15) 0.31378(13) 0.0402(4) Uani d . 1 1 . .
    H H8 0.3349 -0.1217 0.3729 0.048 Uiso calc R 1 1 . .
    C C9 0.4037(3) -0.14903(14) 0.14960(13) 0.0331(4) Uani d . 1 1 . .
    H H9 0.4233 -0.2086 0.0905 0.040 Uiso calc R 1 1 . .
    C C10 0.3990(3) -0.02929(14) 0.14642(12) 0.0326(4) Uani d . 1 1 . .
    H H10 0.4135 -0.0088 0.0859 0.039 Uiso calc R 1 1 . .
    C C11 0.8681(3) 0.07055(16) 0.26959(13) 0.0338(4) Uani d . 1 1 . .
    H H11 0.8642 0.0075 0.3020 0.041 Uiso calc R 1 1 . .
    C C12 0.8609(2) 0.18844(15) 0.32658(11) 0.0288(3) Uani d . 1 1 . .
    C C13 0.8678(2) 0.28087(14) 0.27885(11) 0.0274(3) Uani d . 1 1 . .
    H H13 0.8659 0.3633 0.3155 0.033 Uiso calc R 1 1 . .
    C C14 0.8773(2) 0.25103(14) 0.17736(11) 0.0262(3) Uani d . 1 1 . .
    C C15 0.8837(2) 0.12965(15) 0.12731(12) 0.0327(3) Uani d . 1 1 . .
    H H15 0.8908 0.1093 0.0577 0.039 Uiso calc R 1 1 . .
    C C16 0.8777(2) 0.34712(14) 0.12216(11) 0.0288(3) Uani d . 1 1 . .
    C C17 0.8465(3) 0.21575(15) 0.43678(12) 0.0356(4) Uani d . 1 1 . .
    O O1W 0.19781(18) 0.56791(11) 0.10504(8) 0.0357(3) Uani d . 1 1 . .
    H H1A 0.1813 0.6024 0.0591 0.043 Uiso d R 1 1 . .
    H H1B 0.0898 0.5339 0.1132 0.043 Uiso d R 1 1 . .
    O O2W 0.6205(2) 0.61273(12) 0.14338(12) 0.0472(3) Uani d . 1 1 . .
    H H2A 0.7040 0.5672 0.1545 0.057 Uiso d R 1 1 . .
    H H2B 0.6924 0.6702 0.1320 0.057 Uiso d R 1 1 . .
    O O3W 0.14285(19) 0.63665(11) 0.31403(9) 0.0380(3) Uani d . 1 1 . .
    H H3A 0.0450 0.5866 0.2905 0.046 Uiso d R 1 1 . .
    H H3B 0.1477 0.6495 0.3764 0.046 Uiso d R 1 1 . .
    O O4W 0.5585(2) 0.68048(12) 0.36252(11) 0.0510(4) Uani d . 1 1 . .
    H H4A 0.6317 0.7466 0.3793 0.061 Uiso d R 1 1 . .
    H H4B 0.6193 0.6310 0.3850 0.061 Uiso d R 1 1 . .
    O O5W 0.8025(3) 0.87961(16) 0.43207(17) 0.0859(7) Uani d . 1 1 . .
    H H5A 0.7997 0.9560 0.4422 0.103 Uiso d R 1 1 . .
    H H5B 0.9151 0.8574 0.4258 0.103 Uiso d R 1 1 . .
    O O6W 0.8252(2) 0.78607(12) 0.08166(12) 0.0575(4) Uani d . 1 1 . .
    H H6A 0.8500 0.8610 0.1118 0.069 Uiso d R 1 1 . .
    H H6B 0.9238 0.7623 0.0522 0.069 Uiso d R 1 1 . .
    O O7W 0.7707(2) 0.55000(13) 0.45807(11) 0.0552(4) Uani d . 1 1 . .
    H H7A 0.8792 0.5902 0.4781 0.066 Uiso d R 1 1 . .
    H H7B 0.7806 0.4780 0.4623 0.066 Uiso d R 1 1 . .
loop_
    _atom_site_aniso_label
    _atom_site_aniso_U_11
    _atom_site_aniso_U_22
    _atom_site_aniso_U_33
    _atom_site_aniso_U_12
    _atom_site_aniso_U_13
    _atom_site_aniso_U_23
    Co1 0.03388(16) 0.01625(15) 0.03333(15) 0.00209(9) 0.00055(10) 0.01041(10)
    O1 0.0457(7) 0.0266(6) 0.0370(6) 0.0041(5) 0.0037(5) 0.0123(5)
    O2 0.0725(10) 0.0417(7) 0.0278(6) 0.0085(7) 0.0049(6) 0.0165(5)
    O3 0.0727(10) 0.0329(7) 0.0310(6) -0.0010(6) 0.0004(6) 0.0103(5)
    O4 0.1060(13) 0.0368(7) 0.0369(7) -0.0019(8) 0.0017(7) 0.0190(6)
    N1 0.0356(7) 0.0161(6) 0.0364(7) 0.0018(5) 0.0015(5) 0.0103(5)
    N2 0.0375(7) 0.0179(6) 0.0378(7) 0.0037(5) 0.0024(5) 0.0120(5)
    N3 0.0482(9) 0.0256(7) 0.0395(8) 0.0035(6) 0.0054(6) 0.0087(6)
    C1 0.0448(10) 0.0211(7) 0.0341(8) 0.0023(7) 0.0019(7) 0.0090(6)
    C2 0.0421(9) 0.0221(7) 0.0312(8) 0.0024(6) 0.0012(6) 0.0104(6)
    C3 0.0248(7) 0.0185(7) 0.0340(8) 0.0025(5) 0.0017(5) 0.0102(6)
    C4 0.0418(9) 0.0195(7) 0.0329(8) 0.0037(6) 0.0031(6) 0.0081(6)
    C5 0.0435(9) 0.0236(8) 0.0334(8) 0.0040(7) 0.0029(6) 0.0123(6)
    C6 0.0255(7) 0.0189(7) 0.0357(8) 0.0029(5) 0.0012(6) 0.0107(6)
    C7 0.0607(12) 0.0220(8) 0.0345(9) 0.0088(7) 0.0112(8) 0.0104(6)
    C8 0.0630(12) 0.0240(8) 0.0388(9) 0.0096(8) 0.0119(8) 0.0145(7)
    C9 0.0446(9) 0.0183(7) 0.0361(8) 0.0038(6) 0.0028(7) 0.0069(6)
    C10 0.0461(10) 0.0213(7) 0.0326(8) 0.0039(7) 0.0020(7) 0.0112(6)
    C11 0.0401(9) 0.0274(8) 0.0372(8) 0.0005(7) 0.0017(7) 0.0157(7)
    C12 0.0305(8) 0.0279(8) 0.0290(7) -0.0004(6) -0.0008(6) 0.0111(6)
    C13 0.0310(8) 0.0235(7) 0.0290(7) 0.0017(6) 0.0016(6) 0.0098(6)
    C14 0.0252(7) 0.0268(8) 0.0293(7) 0.0025(6) 0.0029(5) 0.0119(6)
    C15 0.0385(9) 0.0302(8) 0.0297(8) 0.0018(7) 0.0037(6) 0.0090(6)
    C16 0.0289(8) 0.0298(8) 0.0314(8) 0.0035(6) 0.0041(6) 0.0139(6)
    C17 0.0445(10) 0.0323(8) 0.0312(8) -0.0019(7) -0.0030(7) 0.0135(7)
    O1W 0.0410(7) 0.0348(6) 0.0350(6) -0.0028(5) -0.0033(5) 0.0192(5)
    O2W 0.0391(7) 0.0313(6) 0.0813(10) 0.0112(5) 0.0197(6) 0.0279(7)
    O3W 0.0427(7) 0.0393(7) 0.0297(6) -0.0022(5) 0.0051(5) 0.0066(5)
    O4W 0.0613(9) 0.0267(6) 0.0630(9) -0.0064(6) -0.0266(7) 0.0171(6)
    O5W 0.0886(14) 0.0368(9) 0.1268(17) -0.0160(9) -0.0430(12) 0.0281(10)
    O6W 0.0705(10) 0.0318(7) 0.0688(10) 0.0014(7) 0.0318(8) 0.0069(6)
    O7W 0.0640(10) 0.0390(7) 0.0635(9) 0.0050(7) -0.0161(7) 0.0190(7)
_geom_special_details
;
All e.s.d.'s (except the e.s.d. in the dihedral angle between two l.s. planes)
are estimated using the full covariance matrix. The cell e.s.d.'s are taken
into account individually in the estimation of e.s.d.'s in distances, angles
and torsion angles; correlations between e.s.d.'s in cell parameters are only
used when they are defined by crystal symmetry. An approximate (isotropic)
treatment of cell e.s.d.'s is used for estimating e.s.d.'s involving l.s.
planes.
;
loop_
    _geom_bond_atom_site_label_1
    _geom_bond_atom_site_label_2
    _geom_bond_site_symmetry_2
    _geom_bond_distance
    _geom_bond_publ_flag
    Co1 O1W . 2.0898(12) y
    Co1 O2W . 2.0764(14) y
    Co1 O3W . 2.1245(13) y
    Co1 O4W . 2.0709(14) y
    Co1 N1 . 2.1692(14) y
    Co1 N2 1_565 2.1543(14) y
    O1 C16 . 1.258(2) ?
    O2 C16 . 1.252(2) ?
    O3 C17 . 1.264(2) ?
    O4 C17 . 1.242(2) ?
    N1 C1 . 1.337(2) ?
    N1 C5 . 1.345(2) ?
    N2 C9 . 1.337(2) ?
    N2 C8 . 1.343(2) ?
    N3 C11 . 1.336(2) ?
    N3 C15 . 1.340(2) ?
    C1 C2 . 1.384(2) ?
    C1 H1 . 0.9500 ?
    C2 C3 . 1.386(2) ?
    C2 H2 . 0.9500 ?
    C3 C4 . 1.399(2) ?
    C3 C6 . 1.490(2) ?
    C4 C5 . 1.385(2) ?
    C4 H4 . 0.9500 ?
    C5 H5 . 0.9500 ?
    C6 C7 . 1.383(2) ?
    C6 C10 . 1.389(2) ?
    C7 C8 . 1.385(2) ?
    C7 H7 . 0.9500 ?
    C8 H8 . 0.9500 ?
    C9 C10 . 1.386(2) ?
    C9 H9 . 0.9500 ?
    C10 H10 . 0.9500 ?
    C11 C12 . 1.382(2) ?
    C11 H11 . 0.9500 ?
    C12 C13 . 1.395(2) ?
    C12 C17 . 1.509(2) ?
    C13 C14 . 1.385(2) ?
    C13 H13 . 0.9500 ?
    C14 C15 . 1.387(2) ?
    C14 C16 . 1.505(2) ?
    C15 H15 . 0.9500 ?
    O1W H1A . 0.8501 ?
    O1W H1B . 0.8499 ?
    O2W H2A . 0.8501 ?
    O2W H2B . 0.8499 ?
    O3W H3A . 0.8500 ?
    O3W H3B . 0.8500 ?
    O4W H4A . 0.8498 ?
    O4W H4B . 0.8499 ?
    O5W H5A . 0.8500 ?
    O5W H5B . 0.8500 ?
    O6W H6A . 0.8499 ?
    O6W H6B . 0.8499 ?
    O7W H7A . 0.8501 ?
    O7W H7B . 0.8499 ?
loop_
    _geom_angle_atom_site_label_1
    _geom_angle_atom_site_label_2
    _geom_angle_atom_site_label_3
    _geom_angle_site_symmetry_1
    _geom_angle_site_symmetry_3
    _geom_angle
    _geom_angle_publ_flag
    O4W Co1 O2W . . 94.18(7) ?
    O4W Co1 O1W . . 174.82(5) ?
    O2W Co1 O1W . . 90.62(6) ?
    O4W Co1 O3W . . 88.56(6) ?
    O2W Co1 O3W . . 177.17(5) ?
    O1W Co1 O3W . . 86.62(5) ?
    O4W Co1 N2 . 1_565 89.64(5) ?
    O2W Co1 N2 . 1_565 90.37(5) ?
    O1W Co1 N2 . 1_565 92.30(5) ?
    O3W Co1 N2 . 1_565 90.39(5) ?
    O4W Co1 N1 . . 90.65(5) ?
    O2W Co1 N1 . . 90.96(5) ?
    O1W Co1 N1 . . 87.30(5) ?
    O3W Co1 N1 . . 88.27(5) ?
    N2 Co1 N1 1_565 . 178.62(5) ?
    C1 N1 C5 . . 116.80(14) ?
    C1 N1 Co1 . . 121.68(11) ?
    C5 N1 Co1 . . 121.46(11) ?
    C9 N2 C8 . . 116.73(14) ?
    C9 N2 Co1 . 1_545 121.19(11) ?
    C8 N2 Co1 . 1_545 122.07(11) ?
    C11 N3 C15 . . 117.02(15) ?
    N1 C1 C2 . . 123.67(15) ?
    N1 C1 H1 . . 118.2 ?
    C2 C1 H1 . . 118.2 ?
    C3 C2 C1 . . 120.00(15) ?
    C3 C2 H2 . . 120.0 ?
    C1 C2 H2 . . 120.0 ?
    C2 C3 C4 . . 116.44(14) ?
    C2 C3 C6 . . 121.95(15) ?
    C4 C3 C6 . . 121.61(15) ?
    C5 C4 C3 . . 120.09(15) ?
    C5 C4 H4 . . 120.0 ?
    C3 C4 H4 . . 120.0 ?
    N1 C5 C4 . . 122.99(15) ?
    N1 C5 H5 . . 118.5 ?
    C4 C5 H5 . . 118.5 ?
    C7 C6 C10 . . 116.35(14) ?
    C7 C6 C3 . . 122.19(15) ?
    C10 C6 C3 . . 121.46(15) ?
    C6 C7 C8 . . 120.48(16) ?
    C6 C7 H7 . . 119.8 ?
    C8 C7 H7 . . 119.8 ?
    N2 C8 C7 . . 122.99(16) ?
    N2 C8 H8 . . 118.5 ?
    C7 C8 H8 . . 118.5 ?
    N2 C9 C10 . . 123.27(16) ?
    N2 C9 H9 . . 118.4 ?
    C10 C9 H9 . . 118.4 ?
    C9 C10 C6 . . 120.15(15) ?
    C9 C10 H10 . . 119.9 ?
    C6 C10 H10 . . 119.9 ?
    N3 C11 C12 . . 124.18(15) ?
    N3 C11 H11 . . 117.9 ?
    C12 C11 H11 . . 117.9 ?
    C11 C12 C13 . . 117.76(15) ?
    C11 C12 C17 . . 120.90(14) ?
    C13 C12 C17 . . 121.34(15) ?
    C14 C13 C12 . . 119.21(15) ?
    C14 C13 H13 . . 120.4 ?
    C12 C13 H13 . . 120.4 ?
    C13 C14 C15 . . 118.25(14) ?
    C13 C14 C16 . . 121.12(14) ?
    C15 C14 C16 . . 120.63(14) ?
    N3 C15 C14 . . 123.56(15) ?
    N3 C15 H15 . . 118.2 ?
    C14 C15 H15 . . 118.2 ?
    O2 C16 O1 . . 125.59(15) ?
    O2 C16 C14 . . 116.60(14) ?
    O1 C16 C14 . . 117.81(14) ?
    O4 C17 O3 . . 124.16(16) ?
    O4 C17 C12 . . 118.32(16) ?
    O3 C17 C12 . . 117.48(14) ?
    Co1 O1W H1A . . 127.7 ?
    Co1 O1W H1B . . 115.7 ?
    H1A O1W H1B . . 107.9 ?
    Co1 O2W H2A . . 116.1 ?
    Co1 O2W H2B . . 127.7 ?
    H2A O2W H2B . . 100.5 ?
    Co1 O3W H3A . . 118.3 ?
    Co1 O3W H3B . . 124.0 ?
    H3A O3W H3B . . 107.1 ?
    Co1 O4W H4A . . 122.4 ?
    Co1 O4W H4B . . 122.6 ?
    H4A O4W H4B . . 104.3 ?
    H5A O5W H5B . . 113.0 ?
    H6A O6W H6B . . 107.7 ?
    H7A O7W H7B . . 106.9 ?
loop_
    _geom_hbond_atom_site_label_D
    _geom_hbond_atom_site_label_H
    _geom_hbond_atom_site_label_A
    _geom_hbond_site_symmetry_A
    _geom_hbond_distance_DH
    _geom_hbond_distance_HA
    _geom_hbond_distance_DA
    _geom_hbond_angle_DHA
    O1W H1A O2 2_665 0.85 1.84 2.6813(19) 173
    O1W H1B O1 1_455 0.85 1.96 2.780(2) 162
    O2W H2A O1 . 0.85 1.91 2.760(2) 176
    O2W H2B O6W . 0.85 1.87 2.707(2) 168
    O3W H3A O1 1_455 0.85 2.12 2.897(2) 152
    O3W H3B O3 2_666 0.85 1.89 2.7408(19) 176
    O4W H4A O5W . 0.85 1.82 2.665(3) 171
    O4W H4B O7W . 0.85 1.90 2.734(2) 168
    O5W H5A O4 1_565 0.85 1.90 2.747(3) 172
    O5W H5B O4 2_766 0.85 2.19 2.856(3) 135
    O6W H6A N3 1_565 0.85 1.98 2.829(2) 173
    O6W H6B O2 2_765 0.85 1.99 2.830(2) 172
    O7W H7A O3 2_766 0.85 1.98 2.828(2) 175
    O7W H7B O3 . 0.85 1.96 2.800(2) 168
data_global
_journal_date_recd_electronic     2011-04-27
_journal_date_accepted     2011-06-17
_journal_name_full     'Acta Crystallographica, Section E'
_journal_year     2011
_journal_volume     67
_journal_issue      7
_journal_page_first     m970
_journal_page_last     m971
_journal_paper_category     QM
_journal_coeditor_code     XU5203
_publ_contact_author_name     'xiandong zhu'
_publ_contact_author_address
;
College of Biological and Chemical Engineering,
Anhui Polytechnic University,
Wuhu 241000,
People's Republic of China
;
_publ_contact_author_email     'zhuxd@ahpu.edu.cn'
_publ_contact_author_fax     ?
_publ_contact_author_phone     ?
_publ_section_title
;\
<i>catena</i>-Poly[[[tetraaquacobalt(II)]-\m-4,4'-bipyridine-\k^2^<i>N</i>:\
<i>N</i>'] pyridine-3,5-dicarboxylate trihydrate]
;
loop_
    _publ_author_name
    _publ_author_footnote
    _publ_author_address
    'Zhu, Xian-Dong' .
;
College of Biological and Chemical Engineering,
Anhui Polytechnic University,
Wuhu 241000,
People's Republic of China
;
