# Supplementary material for: catena-Poly[[[tetra­aqua­cobalt(II)]-μ-4,4′-bipyridine-κ2 N:N′] pyridine-3,5-dicarboxyl­ate trihydrate]
Source: Acta Crystallogr Sect E Struct Rep Online. 2011 Jun 25;67(Pt 7):m970–1. doi: 10.1107/S1600536811023816 (PMC3151975; doi:10.1107/S1600536811023816)
Supplement: Supplementary file 2 [file e-67-0m970-Isup2.hkl]

# 
# h,k,l, Fc-squared, Fo-squared, sigma(Fo-squared) and status flag 
# 
data_I
_shelx_title ' a in P1                          P-1' 
_shelx_refln_list_code          4 
_shelx_F_calc_maximum       99.54 
_exptl_crystal_F_000       526.00 
_reflns_d_resolution_high  0.7700 
 
loop_ 
 _symmetry_equiv_pos_as_xyz 
 'x, y, z' 
 '-x, -y, -z' 
 
_cell_length_a     7.0053 
_cell_length_b    11.4490 
_cell_length_c    14.0770 
_cell_angle_alpha 105.352 
_cell_angle_beta   92.837 
_cell_angle_gamma  94.624 
 
_shelx_F_squared_multiplier     1.000 
 
loop_ 
 _refln_index_h 
 _refln_index_k 
 _refln_index_l 
 _refln_F_squared_calc 
 _refln_F_squared_meas 
 _refln_F_squared_sigma 
 _refln_observed_status 
   1   0   0     1124.86     1099.87      8.97 o 
   3   0   0      879.68      908.87     10.70 o 
   5   0   0     1902.25     2029.15     21.05 o 
   6   0   0       47.82       46.21      4.24 o 
   7   0   0        2.65        1.90      1.89 o 
   8   0   0      779.75      783.87     16.62 o 
   9   0   0       86.79       75.86      6.80 o 
  -9   1   0        3.04        3.44      2.70 o 
  -8   1   0      129.75      143.34      8.13 o 
  -7   1   0      152.39      164.45      7.79 o 
  -6   1   0      702.44      738.13     12.81 o 
  -5   1   0       22.82       21.88      2.78 o 
  -4   1   0      450.29      411.88      8.35 o 
  -3   1   0     1557.63     1550.20     15.39 o 
  -1   1   0     1196.04     1235.19     10.12 o 
   3   1   0     1241.46     1269.60     10.34 o 
   4   1   0       40.95       35.98      2.93 o 
   5   1   0     1653.56     1741.82     17.20 o 
   6   1   0       30.75       29.88      3.20 o 
   7   1   0       77.69       78.84      7.34 o 
   8   1   0        5.41        4.46      2.19 o 
  -9   2   0        3.42        1.68      1.49 o 
  -8   2   0        0.64        3.19      2.11 o 
  -7   2   0      140.90      156.92      7.52 o 
  -5   2   0      112.91      114.02      5.05 o 
  -4   2   0      104.50      120.25      4.93 o 
  -3   2   0      393.21      408.75      9.85 o 
  -2   2   0      747.11      862.55      6.56 o 
  -1   2   0       69.23       62.97      3.01 o 
   0   2   0      722.08      796.90      4.41 o 
   1   2   0      542.73      586.29      4.17 o 
   2   2   0     2145.89     2333.98     13.50 o 
   3   2   0      194.01      202.39      3.84 o 
   4   2   0      670.49      700.94     10.77 o 
   5   2   0      138.77      142.22      5.57 o 
   6   2   0      159.47      161.85      6.77 o 
   7   2   0        5.27        4.87      2.59 o 
   8   2   0       40.66       36.12      4.60 o 
  -9   3   0        0.89        4.39      2.79 o 
  -8   3   0       28.11       26.21      4.01 o 
  -7   3   0       58.76       59.06      4.65 o 
  -6   3   0      118.21      114.85      6.04 o 
  -5   3   0      157.03      151.57      5.66 o 
  -4   3   0      666.45      624.49      9.89 o 
  -3   3   0      130.62      108.90      2.88 o 
  -2   3   0      549.12      533.96      5.17 o 
  -1   3   0     3283.52     3494.95     18.79 o 
   0   3   0     1948.00     1986.18     11.35 o 
   1   3   0       68.15       70.97      1.30 o 
   2   3   0      720.85      756.99      6.52 o 
   3   3   0     1283.40     1330.48      9.41 o 
   4   3   0     1510.87     1527.84     16.22 o 
   5   3   0        0.68        2.00      1.91 o 
   6   3   0        0.36       -1.19      2.10 o 
   7   3   0        1.89        3.85      1.86 o 
   8   3   0       67.58       69.57      5.50 o 
  -8   4   0       73.04       75.18      7.06 o 
  -7   4   0       70.84       61.31      4.88 o 
  -6   4   0      122.54      132.52      6.42 o 
  -5   4   0      300.68      298.73      8.15 o 
  -4   4   0      947.28      959.79     12.95 o 
  -3   4   0      345.27      373.41      4.90 o 
  -2   4   0      637.26      670.28      8.53 o 
  -1   4   0      139.81      128.53      2.67 o 
   0   4   0     5084.72     5076.48     26.35 o 
   1   4   0     2844.26     2948.67     15.29 o 
   2   4   0      406.00      438.28      3.25 o 
   3   4   0       17.13       15.99      0.83 o 
   4   4   0      955.09     1017.29     13.63 o 
   5   4   0     1033.64     1123.23     18.59 o 
   7   4   0       11.08       13.65      2.82 o 
   8   4   0       19.08       20.64      3.42 o 
  -8   5   0      157.09      157.15      8.93 o 
  -7   5   0      256.78      269.00      9.31 o 
  -6   5   0      141.06      144.20      6.69 o 
  -5   5   0      322.94      336.86      9.11 o 
  -4   5   0     1124.21     1173.53     10.53 o 
  -3   5   0     2027.29     2103.23     19.46 o 
  -2   5   0     1315.96     1410.87     15.93 o 
  -1   5   0       41.18       45.94      1.16 o 
   0   5   0     1350.27     1442.43      9.41 o 
   1   5   0     5229.63     5437.06     34.21 o 
   2   5   0     1358.05     1455.61      7.05 o 
   3   5   0       19.79       22.59      1.00 o 
   4   5   0      303.03      308.08      4.28 o 
   5   5   0     1171.83     1232.59     17.88 o 
   6   5   0      319.57      347.80     11.25 o 
   7   5   0       29.56       24.21      3.78 o 
   8   5   0        0.81        0.92      1.51 o 
  -8   6   0       68.97       58.99      5.69 o 
  -7   6   0      192.35      211.51     10.20 o 
  -6   6   0       91.96       97.57      6.28 o 
  -5   6   0       29.20       29.36      3.36 o 
  -4   6   0       61.06       68.38      3.00 o 
  -3   6   0      396.12      362.33     10.39 o 
  -2   6   0     1417.53     1319.42      9.79 o 
  -1   6   0      191.57      173.37      2.89 o 
   0   6   0       50.22       57.60      3.14 o 
   1   6   0       70.19       49.77      1.20 o 
   2   6   0      214.35      201.29      2.98 o 
   3   6   0       90.44       91.78      4.43 o 
   4   6   0      303.24      303.60      8.38 o 
   5   6   0        1.07        1.52      2.38 o 
   6   6   0       20.18       22.72      3.79 o 
   7   6   0       12.08       13.25      3.28 o 
  -8   7   0       62.56       60.01      5.73 o 
  -7   7   0        2.48        2.08      2.14 o 
  -6   7   0       75.08       74.99      5.35 o 
  -5   7   0       55.02       56.95      4.32 o 
  -4   7   0      477.14      498.15      8.31 o 
  -3   7   0       94.25       92.24      3.07 o 
  -2   7   0     1396.73     1419.57      8.16 o 
  -1   7   0      290.22      303.09      7.77 o 
   0   7   0      374.58      389.33      5.33 o 
   1   7   0      175.35      163.80      3.26 o 
   2   7   0      518.19      491.09      6.55 o 
   3   7   0      141.41      138.85      2.86 o 
   4   7   0      515.92      558.46     11.41 o 
   5   7   0       89.53       91.30      5.89 o 
   6   7   0       44.22       40.91      4.48 o 
   7   7   0        1.61        1.26      2.03 o 
  -7   8   0        0.61        1.33      2.22 o 
  -6   8   0       43.21       41.28      5.76 o 
  -5   8   0        6.07        7.64      3.47 o 
  -4   8   0       30.91       32.61      3.83 o 
  -3   8   0      393.39      410.46      8.62 o 
  -2   8   0       11.75       18.97      1.05 o 
  -1   8   0      214.71      221.25      4.24 o 
   0   8   0       88.15       88.22      2.71 o 
   1   8   0      267.27      288.60      4.55 o 
   2   8   0        7.99       10.74      3.38 o 
   3   8   0       52.41       52.97      2.17 o 
   4   8   0      292.75      295.90      8.80 o 
   5   8   0      232.90      251.07      8.55 o 
   6   8   0        6.93        7.53      3.78 o 
   7   8   0        0.16       -0.57      2.48 o 
  -7   9   0      201.52      218.06      9.89 o 
  -6   9   0        0.48        2.69      2.25 o 
  -5   9   0       26.12       41.29      5.22 o 
  -4   9   0      457.42      464.11      9.16 o 
  -3   9   0     2059.09     2173.01     13.94 o 
  -2   9   0       14.91       18.99      1.16 o 
  -1   9   0       21.89       27.37      2.36 o 
   0   9   0       13.66       12.43      1.61 o 
   1   9   0     1218.21     1290.13     20.42 o 
   2   9   0      650.52      656.00     15.04 o 
   3   9   0       28.01       29.81      3.78 o 
   4   9   0       31.76       31.62      3.53 o 
   5   9   0       82.83       75.24      5.48 o 
   6   9   0       62.05       87.20      6.54 o 
  -7  10   0       94.82      106.11      7.48 o 
  -6  10   0      150.35      160.67      8.10 o 
  -5  10   0        8.54        8.30      2.31 o 
  -4  10   0        3.21        3.64      1.96 o 
  -3  10   0      474.07      473.14      7.60 o 
  -2  10   0      501.63      492.46      9.03 o 
  -1  10   0       72.71       70.13      4.47 o 
   0  10   0       72.83       81.11      3.12 o 
   1  10   0      354.78      349.92      6.91 o 
   2  10   0      387.49      384.10      5.75 o 
   3  10   0      113.16      125.03      6.18 o 
   4  10   0       94.46       85.63      6.50 o 
   5  10   0       24.84       23.92      4.92 o 
  -6  11   0       64.06       64.69      7.08 o 
  -5  11   0       68.38       67.76      5.23 o 
  -4  11   0      110.33      101.97      5.31 o 
  -3  11   0        1.53        3.04      1.48 o 
  -2  11   0      184.95      182.82      5.35 o 
  -1  11   0      196.93      196.65      5.32 o 
   0  11   0      157.85      145.90      4.46 o 
   1  11   0       64.19       62.33      3.00 o 
   2  11   0      172.12      179.58      7.35 o 
   3  11   0      367.80      382.63     14.52 o 
   4  11   0      128.37      125.95      6.74 o 
   5  11   0       24.25       25.94      3.83 o 
  -5  12   0       54.96       47.96      4.78 o 
  -4  12   0      345.25      372.18     12.61 o 
  -3  12   0       66.81       62.44      4.08 o 
  -2  12   0       20.00       19.80      2.37 o 
  -1  12   0        6.90        9.16      1.72 o 
   0  12   0      722.03      777.55      9.99 o 
   1  12   0      127.47      111.59      3.79 o 
   2  12   0        0.81        0.74      2.39 o 
   3  12   0        9.49        9.26      3.59 o 
   4  12   0      126.99      131.10      7.04 o 
  -4  13   0       26.11       18.84      3.71 o 
  -3  13   0      130.22      127.23      9.68 o 
  -2  13   0        1.07        0.74      1.59 o 
  -1  13   0        2.66        2.15      1.70 o 
   0  13   0        7.02        4.10      1.81 o 
   1  13   0      141.64      134.62      7.11 o 
   2  13   0       46.53       34.63      3.96 o 
   3  13   0       11.62        3.90      2.39 o 
  -2  14   0      195.72      248.35      6.73 o 
  -1  14   0       43.55       45.40      3.14 o 
   0  14   0        2.56        4.10      1.50 o 
   1  14   0       43.93       41.82      4.44 o 
  -1 -14   1      185.11      195.11      8.43 o 
   0 -14   1      250.80      293.07     10.62 o 
   1 -14   1        2.15        2.76      1.37 o 
   2 -14   1        0.03        0.42      1.42 o 
   3 -14   1      112.59      103.50      4.75 o 
  -3 -13   1       39.11       35.14      3.90 o 
  -2 -13   1        1.75        1.12      2.07 o 
  -1 -13   1        4.34        4.66      1.51 o 
   0 -13   1       55.32       46.89      3.07 o 
   1 -13   1       36.79       37.69      2.76 o 
   2 -13   1        2.96        2.93      0.98 o 
   3 -13   1        2.09        3.44      1.47 o 
   4 -13   1        8.97        6.25      4.33 o 
  -4 -12   1       28.82       29.80      3.84 o 
  -3 -12   1      274.62      277.86      9.24 o 
  -2 -12   1      336.03      341.11     10.15 o 
  -1 -12   1        0.54        1.89      0.95 o 
   0 -12   1        3.60        6.93      3.03 o 
   1 -12   1       17.94       21.61      2.27 o 
   2 -12   1      513.03      525.86      8.33 o 
   3 -12   1      111.54      112.94      5.36 o 
   4 -12   1        1.10        1.49      4.24 o 
   5 -12   1        8.75        6.85      2.83 o 
  -5 -11   1       76.64       79.69      5.95 o 
  -4 -11   1       61.55       56.53      5.15 o 
  -3 -11   1       54.86       57.85      5.69 o 
  -2 -11   1      518.25      541.76     10.36 o 
  -1 -11   1      433.31      404.28     10.84 o 
   0 -11   1      263.65      246.15      5.35 o 
   1 -11   1        4.27        2.82      1.43 o 
   2 -11   1      517.56      493.03      9.32 o 
   3 -11   1      562.46      569.51      8.84 o 
   4 -11   1      262.16      263.57      6.88 o 
   5 -11   1       17.04       15.56      2.23 o 
   6 -11   1       30.12       22.62      3.89 o 
  -6 -10   1       68.88       60.06      5.19 o 
  -5 -10   1      128.22      127.28      6.66 o 
  -4 -10   1        7.21        4.54      2.45 o 
  -3 -10   1      183.48      165.20      6.38 o 
  -2 -10   1       50.96       50.18      2.45 o 
  -1 -10   1      244.17      238.32      4.90 o 
   0 -10   1      142.67      145.36      4.01 o 
   1 -10   1      301.21      309.63      5.80 o 
   2 -10   1       58.28       59.62      2.96 o 
   3 -10   1      225.71      221.73      6.85 o 
   4 -10   1      288.17      296.38      7.71 o 
   5 -10   1      182.81      181.50      5.50 o 
   6 -10   1        2.75        4.41      2.64 o 
   7 -10   1       16.66       16.26      4.99 o 
  -6  -9   1       16.77       16.14      2.99 o 
  -5  -9   1      335.20      363.38     13.86 o 
  -4  -9   1      322.60      334.50      9.08 o 
  -3  -9   1      170.09      178.08      4.28 o 
  -2  -9   1      195.18      200.67      4.22 o 
  -1  -9   1      214.73      217.00      4.52 o 
   0  -9   1      587.57      580.52      7.86 o 
   1  -9   1      732.93      779.06      9.67 o 
   2  -9   1      191.66      199.25      3.02 o 
   3  -9   1        2.62        7.92      2.03 o 
   4  -9   1       34.01       38.24      2.72 o 
   5  -9   1      318.61      350.06      7.89 o 
   6  -9   1      178.94      174.13      9.14 o 
   7  -9   1        4.77        4.84      1.33 o 
  -7  -8   1        8.68       11.25      3.28 o 
  -6  -8   1        2.54        2.46      2.32 o 
  -5  -8   1      123.72      140.25      6.52 o 
  -4  -8   1      219.18      212.17      8.07 o 
  -3  -8   1      786.09      843.34      7.44 o 
  -2  -8   1       51.35       51.69      2.87 o 
  -1  -8   1      198.26      198.07      7.21 o 
   0  -8   1       38.16       41.26      2.29 o 
   1  -8   1     1187.54     1252.04     14.76 o 
   2  -8   1      238.68      243.32      3.01 o 
   3  -8   1      308.29      322.64      6.00 o 
   4  -8   1       47.31       43.13      2.71 o 
   5  -8   1       63.31       73.82      4.17 o 
   6  -8   1       11.21       10.71      3.50 o 
   7  -8   1       27.02       22.66      4.46 o 
   8  -8   1       21.60       21.53      4.06 o 
  -7  -7   1       54.63       61.67      6.23 o 
  -5  -7   1       75.94       72.56      4.87 o 
  -4  -7   1      325.83      304.77      8.44 o 
  -3  -7   1       55.25       57.80      2.75 o 
  -2  -7   1      195.14      189.41      4.28 o 
  -1  -7   1       11.46       12.66      1.19 o 
   0  -7   1      502.35      456.98     10.90 o 
   1  -7   1       37.23       31.56      0.93 o 
   2  -7   1      185.42      193.46      4.45 o 
   3  -7   1      262.35      248.06      5.88 o 
   4  -7   1      507.78      494.36      7.91 o 
   5  -7   1       31.96       30.80      2.31 o 
   6  -7   1       77.11       77.93      5.93 o 
   7  -7   1       61.20       62.23      5.83 o 
   8  -7   1       70.44       84.37      6.31 o 
  -7  -6   1       18.64       20.75      3.37 o 
  -5  -6   1      214.12      205.66      7.53 o 
  -4  -6   1     1052.84     1090.96     29.01 o 
  -3  -6   1        9.96        9.46      0.98 o 
  -2  -6   1      383.92      378.16      5.20 o 
  -1  -6   1       86.84      105.30      2.75 o 
   0  -6   1     1622.99     1663.22     25.16 o 
   1  -6   1     1435.14     1416.73     12.56 o 
   2  -6   1       35.04       33.52      1.99 o 
   3  -6   1       17.24       10.46      2.55 o 
   4  -6   1      297.02      280.32      5.18 o 
   5  -6   1      262.92      270.25      6.13 o 
   6  -6   1       66.22       63.62      4.87 o 
   7  -6   1        2.76       11.41      3.40 o 
   8  -6   1       59.72       72.25      6.79 o 
  -8  -5   1      152.72      145.56      8.25 o 
  -7  -5   1      158.54      150.69      7.92 o 
  -6  -5   1       16.67       15.09      2.53 o 
  -5  -5   1      275.37      266.43      7.27 o 
  -3  -5   1     1134.53     1160.46      8.14 o 
  -2  -5   1      155.15      163.01      3.67 o 
  -1  -5   1       74.39       89.36      3.69 o 
   2  -5   1      388.51      465.96      5.32 o 
   3  -5   1      188.82      168.74      6.08 o 
   4  -5   1     1050.13     1142.92     24.15 o 
   5  -5   1     1279.59     1345.70     21.07 o 
   6  -5   1      336.49      341.54     11.38 o 
   7  -5   1       75.43       81.96      6.22 o 
   8  -5   1       68.40       66.73      5.95 o 
  -8  -4   1       42.48       37.26      4.86 o 
  -7  -4   1      110.26      115.72      6.93 o 
  -6  -4   1       24.63       24.85      3.71 o 
  -5  -4   1       30.46       22.67      3.53 o 
  -4  -4   1      122.13      110.10      4.28 o 
  -3  -4   1     1447.03     1455.11     13.55 o 
  -2  -4   1      107.08      145.93      2.81 o 
  -1  -4   1       10.06       11.83      0.60 o 
   0  -4   1      649.54      679.27      9.14 o 
   1  -4   1     5037.18     5094.03     26.77 o 
   2  -4   1      959.40      908.79      7.63 o 
   3  -4   1       41.92       57.35      2.53 o 
   4  -4   1       95.48      105.07      4.26 o 
   5  -4   1       76.21       82.12      4.75 o 
   6  -4   1      322.95      354.93     10.05 o 
   7  -4   1      156.57      160.08      7.31 o 
   8  -4   1       18.02       22.75      5.12 o 
  -8  -3   1        6.14        1.71      2.02 o 
  -7  -3   1       26.83       27.31      3.24 o 
  -6  -3   1      134.92      131.69      6.38 o 
  -5  -3   1      621.45      638.42     12.24 o 
  -4  -3   1        4.16        4.07      2.00 o 
  -3  -3   1       26.16       21.97      1.80 o 
  -2  -3   1      247.23      295.88      5.92 o 
   0  -3   1     1018.99      982.36     13.21 o 
   1  -3   1      905.01      876.88      4.90 o 
   2  -3   1      671.93      701.09      4.79 o 
   3  -3   1      173.48      208.15      4.07 o 
   4  -3   1      969.89      974.00      9.60 o 
   5  -3   1       39.22       33.52      3.23 o 
   6  -3   1      105.18      103.45      5.50 o 
   7  -3   1       65.12       65.11      4.89 o 
   8  -3   1       42.82       40.88      4.59 o 
   9  -3   1       20.11       23.30      5.18 o 
  -8  -2   1       59.80       57.86      6.12 o 
  -7  -2   1       19.55       16.86      3.29 o 
  -6  -2   1       39.39       37.71      4.45 o 
  -5  -2   1      145.89      130.57      5.14 o 
  -4  -2   1      860.28      853.95     11.25 o 
  -3  -2   1        8.41       11.03      1.31 o 
  -2  -2   1       59.60       49.77      2.06 o 
  -1  -2   1      176.08      202.98      3.30 o 
   0  -2   1     2928.30     3121.88     22.04 o 
   1  -2   1       39.85       47.43      1.55 o 
   2  -2   1      409.36      358.65      3.77 o 
   3  -2   1      105.26      129.19      3.30 o 
   4  -2   1      926.69      884.67     11.54 o 
   5  -2   1      252.81      257.47      6.98 o 
   6  -2   1        1.98        3.20      1.15 o 
   7  -2   1        0.10        1.24      1.04 o 
   8  -2   1       19.75       22.29      4.10 o 
   9  -2   1       36.03       35.83      4.93 o 
  -8  -1   1       14.60       18.68      4.28 o 
  -7  -1   1       70.47       65.77      5.04 o 
  -6  -1   1       28.56       24.43      3.05 o 
  -5  -1   1       92.27       88.91      4.32 o 
  -4  -1   1      323.56      294.57      8.92 o 
  -3  -1   1      451.20      437.63      6.57 o 
  -2  -1   1      635.42      650.36      7.36 o 
  -1  -1   1      211.57      208.03      3.52 o 
   0  -1   1      187.86      223.17      2.36 o 
   2  -1   1     1713.82     1748.76      8.56 o 
   3  -1   1       33.28       39.48      3.08 o 
   4  -1   1      312.91      331.45      6.56 o 
   5  -1   1     1897.93     2077.08     21.67 o 
   6  -1   1       80.32       84.75      5.50 o 
   7  -1   1       12.30        9.67      2.77 o 
   8  -1   1      206.00      197.26      9.31 o 
   9  -1   1       41.44       46.25      5.50 o 
  -9   0   1        4.62        4.41      1.45 o 
  -8   0   1      153.01      161.66      7.93 o 
  -7   0   1      287.54      281.60     10.03 o 
  -6   0   1     1748.06     2006.46     20.93 o 
  -5   0   1       82.89       72.81      4.93 o 
  -4   0   1     1016.91     1076.81     14.21 o 
  -3   0   1     2998.10     2952.07     24.47 o 
  -1   0   1      982.80     1036.83      8.69 o 
   1   0   1     2386.84     2375.90     17.48 o 
   3   0   1      728.29      689.56      6.22 o 
   4   0   1      155.01      164.60      6.39 o 
   5   0   1      157.31      127.06      5.69 o 
   6   0   1     3120.24     3523.37     28.67 o 
   7   0   1      196.20      195.59      8.61 o 
   8   0   1       15.04       24.31      5.66 o 
  -9   1   1        8.49        5.56      1.53 o 
  -8   1   1       65.61       63.52      5.71 o 
  -7   1   1       85.93       84.34      6.53 o 
  -6   1   1      198.29      197.36      6.90 o 
  -5   1   1      314.64      310.24      7.95 o 
  -4   1   1      713.20      804.07     10.53 o 
  -3   1   1       12.62        9.54      1.31 o 
  -2   1   1        2.74        4.01      1.55 o 
   0   1   1      228.44      228.08      2.53 o 
   1   1   1     1824.76     1836.49     10.16 o 
   2   1   1      709.96      764.54      4.90 o 
   3   1   1     1345.30     1347.62     13.02 o 
   4   1   1        9.04        5.73      1.43 o 
   5   1   1      557.40      557.91      9.95 o 
   6   1   1       41.57       33.10      3.58 o 
   7   1   1      144.54      141.81      7.21 o 
   8   1   1        2.70        3.25      1.27 o 
  -9   2   1       34.96       33.58      4.32 o 
  -8   2   1       70.96       66.03      5.52 o 
  -7   2   1       73.19       64.90      5.87 o 
  -6   2   1        1.42        2.72      1.62 o 
  -5   2   1      388.08      381.68      8.16 o 
  -4   2   1       42.04       41.26      3.00 o 
  -3   2   1      131.73      133.42      4.26 o 
  -2   2   1      891.23      935.67      9.98 o 
  -1   2   1     1857.18     1925.70     11.10 o 
   0   2   1     3262.02     3091.82     22.93 o 
   1   2   1      306.85      310.68      2.91 o 
   2   2   1       57.21       69.32      1.06 o 
   3   2   1       25.08       25.45      0.83 o 
   4   2   1     1024.86     1052.72      9.13 o 
   5   2   1      160.81      149.50      5.51 o 
   6   2   1       54.58       61.46      4.45 o 
   7   2   1        2.14       -2.11      2.50 o 
   8   2   1       59.19       56.57      5.99 o 
  -9   3   1       17.17       17.06      3.34 o 
  -8   3   1      125.21      124.99      7.24 o 
  -7   3   1       52.61       51.13      5.79 o 
  -6   3   1        4.18        3.30      1.47 o 
  -5   3   1      156.81      143.34      5.48 o 
  -4   3   1      133.63      141.00      5.23 o 
  -3   3   1      637.03      584.26      8.54 o 
  -2   3   1     2153.74     2117.17     19.44 o 
  -1   3   1      628.93      599.00      4.89 o 
   0   3   1     2450.96     2448.45     10.78 o 
   1   3   1       22.47       26.03      0.70 o 
   2   3   1       54.79       39.16      0.89 o 
   3   3   1       61.89       70.86      1.46 o 
   4   3   1      366.06      401.05     10.90 o 
   5   3   1      758.90      758.63     14.27 o 
   6   3   1       52.78       56.71      4.67 o 
   7   3   1       11.81       14.80      3.43 o 
   8   3   1        2.24        1.72      0.95 o 
  -8   4   1      153.61      179.71      8.30 o 
  -7   4   1      203.33      216.66      8.44 o 
  -6   4   1        2.88        3.19      2.03 o 
  -5   4   1      192.23      209.25      6.93 o 
  -4   4   1      274.38      300.55      8.39 o 
  -3   4   1     3095.19     3268.05     23.13 o 
  -2   4   1      327.50      273.12      4.74 o 
  -1   4   1     1006.22     1063.02      9.73 o 
   0   4   1        3.45        7.35      0.53 o 
   1   4   1     1291.52     1305.85      6.81 o 
   2   4   1      141.13      109.28      2.07 o 
   3   4   1      845.73      948.52      4.67 o 
   4   4   1       59.40       58.44      1.92 o 
   5   4   1      201.54      190.14      6.40 o 
   6   4   1       17.12       16.26      3.09 o 
   7   4   1       68.60       63.84      5.87 o 
   8   4   1       27.62       32.88      4.54 o 
  -8   5   1       41.19       40.86      5.59 o 
  -7   5   1      233.66      244.33      8.96 o 
  -6   5   1      182.34      185.76      7.50 o 
  -5   5   1       14.34       15.76      2.64 o 
  -4   5   1      965.72     1078.57     14.62 o 
  -3   5   1      507.37      538.42      6.33 o 
  -2   5   1     2831.99     2829.07     16.55 o 
  -1   5   1      547.43      508.46      5.27 o 
   0   5   1     1578.40     1705.36      7.82 o 
   1   5   1       10.01       12.20      0.72 o 
   2   5   1      335.48      355.37      5.78 o 
   3   5   1     1868.11     1963.20      9.00 o 
   4   5   1     1925.90     2091.56     18.24 o 
   5   5   1        7.61        8.99      2.36 o 
   6   5   1        9.22        8.39      3.39 o 
   7   5   1       39.61       39.02      4.70 o 
   8   5   1      219.30      227.75      9.74 o 
  -8   6   1      105.70      100.01      6.86 o 
  -7   6   1        8.68        2.56      2.34 o 
  -6   6   1      152.75      148.57      6.56 o 
  -5   6   1       92.74       81.69      4.78 o 
  -4   6   1     1303.78     1311.91     19.40 o 
  -3   6   1      486.32      490.15      6.50 o 
  -2   6   1      694.46      748.11      5.53 o 
  -1   6   1       13.80       20.91      0.96 o 
   0   6   1      867.84      838.80      6.88 o 
   1   6   1     2162.41     2129.87     13.42 o 
   2   6   1       28.63       28.14      1.04 o 
   3   6   1      156.20      131.15      2.14 o 
   4   6   1      304.34      309.67      5.09 o 
   5   6   1      319.35      318.68      8.87 o 
   7   6   1        8.10        4.34      1.91 o 
  -8   7   1      101.11       99.29      7.59 o 
  -7   7   1      258.27      262.23      9.51 o 
  -6   7   1       49.47       53.66      4.54 o 
  -5   7   1       46.05       44.62      4.02 o 
  -4   7   1      675.85      717.98     14.19 o 
  -3   7   1     1296.60     1337.05     10.42 o 
  -2   7   1      686.82      707.75     10.18 o 
  -1   7   1       61.21       55.66      1.56 o 
   0   7   1     1418.41     1449.29      7.07 o 
   1   7   1      994.47      991.61      5.79 o 
   2   7   1      223.94      241.19      2.77 o 
   3   7   1       43.21       37.22      1.54 o 
   4   7   1      271.76      262.97      7.93 o 
   5   7   1      174.68      173.56      7.44 o 
   6   7   1       46.83       47.80      4.19 o 
   7   7   1        6.22        7.00      2.38 o 
  -7   8   1        3.25        5.69      3.02 o 
  -6   8   1      125.63      118.50      6.91 o 
  -5   8   1       42.96       38.13      4.23 o 
  -4   8   1       12.88       14.44      3.36 o 
  -3   8   1      166.54      162.07      3.25 o 
  -2   8   1       25.58       22.20      1.20 o 
  -1   8   1       77.22       60.45      1.51 o 
   0   8   1       26.98       25.11      1.76 o 
   1   8   1       97.33       91.84      1.71 o 
   2   8   1      282.09      272.53      3.57 o 
   3   8   1       14.72       17.19      2.53 o 
   4   8   1        0.63        0.14      2.33 o 
   5   8   1       15.12       10.23      2.15 o 
   6   8   1        7.52       10.77      3.05 o 
  -7   9   1       78.35       83.31      6.99 o 
  -6   9   1       80.76       87.43      5.85 o 
  -5   9   1      293.58      303.85      6.20 o 
  -4   9   1      106.47      110.90      3.59 o 
  -3   9   1       49.34       55.37      2.10 o 
  -2   9   1      258.44      246.13      3.78 o 
  -1   9   1      845.28      869.22     10.88 o 
   0   9   1       96.32      113.65      4.49 o 
   1   9   1        2.87        6.70      1.48 o 
   2   9   1       34.92       36.83      2.70 o 
   3   9   1      541.69      612.62     12.40 o 
   4   9   1      314.25      320.15      9.48 o 
   5   9   1       52.89       47.13      4.49 o 
   6   9   1        1.60       -0.34      2.45 o 
  -6  10   1       15.87       22.83      4.69 o 
  -5  10   1      203.46      214.81     10.68 o 
  -4  10   1      853.35      921.90     16.58 o 
  -3  10   1      288.07      290.86      6.28 o 
  -2  10   1        0.32        1.49      1.24 o 
  -1  10   1      359.99      352.44      7.22 o 
   0  10   1      558.25      574.71      9.74 o 
   1  10   1      349.88      340.79      5.74 o 
   2  10   1      128.96      119.57      6.52 o 
   3  10   1      165.91      172.90      7.28 o 
   4  10   1      162.98      183.32      7.49 o 
   5  10   1       32.60       32.30      4.84 o 
  -6  11   1       14.19       15.87      3.75 o 
  -5  11   1       18.38       19.17      3.60 o 
  -4  11   1      328.30      334.09     13.56 o 
  -3  11   1      225.17      232.11      5.91 o 
  -2  11   1       52.79       47.23      2.95 o 
  -1  11   1        2.50        4.68      1.33 o 
   0  11   1      201.50      198.95      8.11 o 
   1  11   1      562.86      591.25      9.29 o 
   2  11   1      220.77      205.21      7.75 o 
   3  11   1       24.15       27.14      3.50 o 
   4  11   1       14.17       11.03      3.27 o 
  -5  12   1       28.22       29.20      4.36 o 
  -4  12   1       84.70       77.60      5.71 o 
  -3  12   1       82.54       85.68      5.88 o 
  -2  12   1      135.74      132.11      5.12 o 
  -1  12   1       60.65       62.46      3.73 o 
   0  12   1        3.85        2.84      1.66 o 
   1  12   1      131.94      131.13      6.71 o 
   2  12   1      423.10      462.25     12.11 o 
   3  12   1       45.76       43.75      4.90 o 
  -4  13   1        0.33       -0.52      2.03 o 
  -3  13   1        2.82        3.38      2.29 o 
  -2  13   1        0.99        2.90      1.53 o 
  -1  13   1       13.14        6.05      2.50 o 
   0  13   1        5.92        4.74      1.48 o 
   1  13   1        1.82        1.21      1.96 o 
   2  13   1        0.47        1.12      1.49 o 
  -1  14   1      100.53      108.68      6.54 o 
   0  14   1      384.44      460.49     12.92 o 
  -1 -14   2        4.20        0.87      1.84 o 
   0 -14   2       39.02       39.51      3.10 o 
   1 -14   2       81.22       84.29      5.01 o 
   2 -14   2      185.38      203.68      6.57 o 
   3 -14   2       20.05       20.66      5.22 o 
  -3 -13   2       27.38       31.16      3.92 o 
  -2 -13   2       36.83       36.73      3.90 o 
  -1 -13   2       90.94       92.89      5.64 o 
   0 -13   2        0.52        0.37      1.49 o 
   1 -13   2       15.26       17.80      2.16 o 
   2 -13   2       15.57       12.09      2.26 o 
   3 -13   2      165.81      177.97      9.17 o 
   4 -13   2       20.68       17.41      2.35 o 
  -4 -12   2      144.27      146.62      6.87 o 
  -3 -12   2       38.78       41.05      4.42 o 
  -2 -12   2       46.49       48.30      2.98 o 
  -1 -12   2      314.67      307.67      8.69 o 
   0 -12   2      246.51      237.62      5.55 o 
   1 -12   2       13.74       15.24      2.00 o 
   2 -12   2        5.37        5.00      1.98 o 
   3 -12   2      148.76      134.78      5.32 o 
   4 -12   2      407.54      438.22      8.51 o 
   5 -12   2       29.92       30.23      3.16 o 
  -5 -11   2       91.48       85.54      6.16 o 
  -4 -11   2     1198.40     1231.22     18.16 o 
  -3 -11   2      162.90      147.68      7.33 o 
  -2 -11   2      126.54      116.23      3.73 o 
  -1 -11   2       22.41       19.67      1.94 o 
   0 -11   2     1931.15     1966.00     14.34 o 
   1 -11   2      466.59      404.31      6.84 o 
   2 -11   2      316.87      305.27      6.51 o 
   3 -11   2       14.72       19.74      2.35 o 
   4 -11   2      818.03      844.97     11.25 o 
   5 -11   2      198.00      190.18      6.62 o 
   6 -11   2       66.97       62.80      5.54 o 
  -6 -10   2      130.64      127.51      7.39 o 
  -5 -10   2      133.80      131.30      6.63 o 
  -4 -10   2      276.24      265.50      8.33 o 
  -3 -10   2      417.03      416.38     11.23 o 
  -2 -10   2      367.61      343.47      6.71 o 
  -1 -10   2      323.08      320.74      8.79 o 
   0 -10   2      227.21      225.73      4.89 o 
   1 -10   2      609.89      638.30      7.93 o 
   2 -10   2        8.84        6.29      1.33 o 
   3 -10   2      613.34      621.60     10.77 o 
   4 -10   2       80.64       88.28      5.35 o 
   5 -10   2      139.43      153.57      5.13 o 
   6 -10   2       11.26       10.65      2.42 o 
   7 -10   2      140.63      151.72      8.26 o 
  -6  -9   2        1.57       -1.45      2.05 o 
  -5  -9   2       91.53       94.45      6.90 o 
  -4  -9   2      461.73      476.89     12.34 o 
  -3  -9   2     1410.99     1543.53     25.39 o 
  -2  -9   2       48.55       41.33      2.29 o 
  -1  -9   2       30.60       28.29      3.98 o 
   0  -9   2     2367.63     2458.94     22.17 o 
   1  -9   2      979.58     1009.03     11.22 o 
   2  -9   2      310.46      286.75      4.08 o 
   3  -9   2        7.47        6.22      2.42 o 
   4  -9   2      624.49      693.69     11.64 o 
   5  -9   2       11.32       11.73      1.69 o 
   6  -9   2        4.96        7.56      2.29 o 
   7  -9   2       66.93       80.52      6.53 o 
  -7  -8   2        0.03       -0.43      1.61 o 
  -6  -8   2      264.87      274.68      8.80 o 
  -5  -8   2      153.22      161.87      6.41 o 
  -4  -8   2      579.05      579.68     13.91 o 
  -3  -8   2      302.48      299.36      4.65 o 
  -2  -8   2      274.49      273.58      3.47 o 
  -1  -8   2      739.86      754.40      7.13 o 
   0  -8   2     2125.31     2178.80     14.38 o 
   1  -8   2      815.91      848.11      8.54 o 
   2  -8   2       93.52       97.97      4.83 o 
   3  -8   2      122.99      139.00      4.19 o 
   4  -8   2      515.36      527.00      7.61 o 
   5  -8   2      331.88      350.32      6.69 o 
   6  -8   2        0.37       -0.97      2.09 o 
   7  -8   2        6.83        4.89      4.29 o 
   8  -8   2       50.83       54.12      5.47 o 
  -7  -7   2       12.12       13.09      3.25 o 
  -6  -7   2       12.33       13.43      2.88 o 
  -5  -7   2       86.10       89.26      4.89 o 
  -4  -7   2      800.69      800.24      7.24 o 
  -3  -7   2       87.97       89.06      2.57 o 
  -2  -7   2       64.89       68.90      2.13 o 
  -1  -7   2        7.91        9.19      1.06 o 
   0  -7   2     1899.30     1974.61     12.74 o 
   1  -7   2     1717.09     1732.44      8.74 o 
   2  -7   2        1.47        1.23      0.88 o 
   3  -7   2        0.11        1.70      1.25 o 
   4  -7   2       81.51       83.30      3.07 o 
   5  -7   2      415.34      415.13      7.20 o 
   6  -7   2      144.97      138.19      7.15 o 
   7  -7   2       14.04       15.06      4.16 o 
   8  -7   2       37.42       40.44      4.92 o 
  -7  -6   2       46.46       41.32      5.51 o 
  -6  -6   2       15.92       18.69      3.38 o 
  -5  -6   2        0.11       -1.97      1.97 o 
  -4  -6   2       81.56       88.85      3.52 o 
  -3  -6   2      217.05      179.57      3.30 o 
  -2  -6   2       16.91       20.22      1.25 o 
  -1  -6   2       24.71       19.27      0.58 o 
   0  -6   2      409.57      461.68      7.35 o 
   1  -6   2     1221.15     1137.74      9.86 o 
   2  -6   2      141.66      136.39      3.66 o 
   3  -6   2      117.50      101.97      3.12 o 
   4  -6   2      101.97       90.30      3.04 o 
   5  -6   2      364.86      352.55     11.83 o 
   6  -6   2       86.43       84.23      5.42 o 
   7  -6   2       20.97       24.52      4.44 o 
   8  -6   2       39.06       45.62      4.99 o 
  -8  -5   2        5.35        6.61      3.17 o 
  -7  -5   2       76.41       89.38      6.69 o 
  -6  -5   2      464.36      494.54     12.65 o 
  -5  -5   2      686.91      691.70     11.60 o 
  -4  -5   2      358.48      365.86      7.55 o 
  -3  -5   2      640.24      629.87      8.73 o 
  -2  -5   2     3714.67     3940.42     26.65 o 
  -1  -5   2      831.59      922.02      3.84 o 
   0  -5   2     4314.41     4678.59     45.80 o 
   1  -5   2       45.72       54.46      1.88 o 
   2  -5   2     5113.55     5464.44     44.76 o 
   3  -5   2      844.08      854.71      7.77 o 
   4  -5   2      692.66      748.39      8.28 o 
   5  -5   2       43.93       46.89      4.00 o 
   6  -5   2      441.91      458.09     12.97 o 
   7  -5   2      186.95      183.71      8.44 o 
   8  -5   2      117.69      117.06      7.49 o 
  -8  -4   2        5.32        5.59      3.07 o 
  -7  -4   2        0.97        0.98      1.18 o 
  -6  -4   2       77.64       72.22      4.46 o 
  -5  -4   2      578.45      590.25     11.90 o 
  -4  -4   2      372.43      406.97      7.74 o 
  -3  -4   2       17.57       16.06      1.70 o 
  -2  -4   2      311.96      291.94      6.47 o 
  -1  -4   2     1137.01     1200.80      9.02 o 
   0  -4   2     4721.88     4554.71     34.10 o 
   1  -4   2     2402.81     2486.06     20.73 o 
   2  -4   2        6.68        0.86      0.71 o 
   3  -4   2       18.37       23.39      1.18 o 
   4  -4   2     1156.78     1177.96      9.91 o 
   5  -4   2      857.69      885.85     10.59 o 
   6  -4   2        1.92        3.01      1.35 o 
   7  -4   2        0.21        1.75      2.00 o 
   8  -4   2       42.94       46.03      5.05 o 
  -8  -3   2       33.03       31.95      5.24 o 
  -7  -3   2      126.34      131.54      6.59 o 
  -5  -3   2      269.88      271.54      7.50 o 
  -4  -3   2      195.05      190.22      6.35 o 
  -3  -3   2      861.29      883.05     10.01 o 
  -2  -3   2      109.33      112.15      3.05 o 
  -1  -3   2       70.06       86.09      1.66 o 
   0  -3   2     1594.32     1551.83     13.57 o 
   2  -3   2      291.02      293.44      3.45 o 
   3  -3   2      199.15      208.72      3.23 o 
   4  -3   2       54.90       47.85      2.24 o 
   5  -3   2     1751.09     1877.14     18.80 o 
   6  -3   2      148.04      145.03      6.66 o 
   7  -3   2        1.96        3.51      2.43 o 
   8  -3   2        0.08        1.96      1.29 o 
  -8  -2   2       38.77       33.68      5.03 o 
  -7  -2   2      323.31      324.65      8.92 o 
  -6  -2   2      134.60      145.49      6.79 o 
  -5  -2   2      195.41      192.41      6.54 o 
  -4  -2   2        4.73        6.16      1.83 o 
  -3  -2   2      573.55      542.95      7.41 o 
  -2  -2   2      604.87      593.20      6.70 o 
  -1  -2   2      528.71      588.31      3.88 o 
   0  -2   2      467.71      470.26      3.55 o 
   1  -2   2     1176.62     1159.07      8.03 o 
   2  -2   2       64.56       55.58      1.27 o 
   3  -2   2     1165.27     1245.16      7.10 o 
   4  -2   2      453.10      445.93      7.82 o 
   5  -2   2      170.36      154.44      4.02 o 
   6  -2   2      373.30      375.19      9.45 o 
   7  -2   2        6.07        7.51      2.05 o 
   8  -2   2        1.26        4.28      2.50 o 
  -8  -1   2       13.46        9.59      3.23 o 
  -7  -1   2       47.40       49.50      4.09 o 
  -6  -1   2      239.51      235.76      7.74 o 
  -5  -1   2        1.04        2.42      1.80 o 
  -4  -1   2       96.33       77.16      4.55 o 
  -3  -1   2        3.19        2.72      1.33 o 
  -2  -1   2     1255.39     1212.71     10.85 o 
  -1  -1   2      922.81      860.28      4.66 o 
   0  -1   2      351.92      363.88      3.04 o 
   1  -1   2       48.85       34.07      0.78 o 
   2  -1   2      262.15      252.32      2.88 o 
   3  -1   2        8.00        5.42      0.67 o 
   4  -1   2      435.28      435.27      5.65 o 
   5  -1   2       15.08       16.56      4.41 o 
   6  -1   2        6.44        5.45      2.95 o 
   7  -1   2       10.58       11.31      2.47 o 
   8  -1   2       22.31       29.19      5.59 o 
  -9   0   2       35.12       31.66      4.99 o 
  -8   0   2      210.40      209.35      8.75 o 
  -7   0   2       19.74       17.69      3.13 o 
  -6   0   2      749.60      825.25     13.56 o 
  -5   0   2       86.46      101.64      4.99 o 
  -4   0   2     1721.14     1973.35     16.66 o 
  -3   0   2     4531.05     4803.49     31.77 o 
   2   0   2       34.42       56.49      0.90 o 
   3   0   2     2784.93     2767.33     24.23 o 
   4   0   2     9907.55    10824.84    123.11 o 
   5   0   2     1275.45     1342.69     25.57 o 
   6   0   2       17.20        5.34      3.30 o 
   7   0   2        2.06        1.82      1.08 o 
   8   0   2      579.85      556.34     14.09 o 
  -9   1   2       66.93       60.63      6.44 o 
  -8   1   2       63.52       68.01      5.36 o 
  -7   1   2      161.23      147.14      7.63 o 
  -6   1   2       15.14       16.37      3.11 o 
  -5   1   2      502.58      511.82      9.66 o 
  -4   1   2      480.66      459.98      8.26 o 
  -3   1   2     1797.14     1768.68     15.28 o 
  -2   1   2       24.01       18.62      1.57 o 
  -1   1   2      182.98      217.47      2.92 o 
   0   1   2       76.90       69.49      1.32 o 
   1   1   2     2570.25     2447.35     16.76 o 
   2   1   2       68.86       67.71      0.99 o 
   3   1   2      194.10      208.55      2.84 o 
   4   1   2      111.84       96.42      2.99 o 
   6   1   2       15.32       14.58      2.46 o 
   7   1   2      102.70       87.34      5.68 o 
   8   1   2       33.24       26.24      5.75 o 
  -9   2   2        0.24        2.14      1.47 o 
  -8   2   2       22.13       27.08      3.74 o 
  -7   2   2      332.88      326.03     11.03 o 
  -6   2   2      127.36      141.02      5.95 o 
  -5   2   2        8.61       11.99      2.07 o 
  -4   2   2      118.93      110.70      5.11 o 
  -3   2   2     2290.42     2226.02     18.54 o 
  -2   2   2     2663.83     2640.38     21.74 o 
  -1   2   2      102.75      101.41      3.04 o 
   0   2   2      213.17      190.31      2.74 o 
   1   2   2       32.30       40.57      1.54 o 
   2   2   2     1208.95     1141.86      9.85 o 
   3   2   2      338.97      310.82      5.33 o 
   4   2   2      136.16      115.55      2.20 o 
   5   2   2      113.34      111.65      3.87 o 
   6   2   2       21.42       23.22      3.14 o 
   7   2   2        6.22        8.93      2.80 o 
   8   2   2       21.67       15.00      4.05 o 
  -8   3   2        0.17        0.80      2.22 o 
  -7   3   2       75.99       79.67      6.16 o 
  -6   3   2       14.04       15.76      2.74 o 
  -5   3   2        8.57       11.26      2.17 o 
  -4   3   2       23.20       30.10      2.79 o 
  -3   3   2     1131.42     1117.94     12.54 o 
  -2   3   2       41.58       28.43      1.84 o 
  -1   3   2      291.94      313.73      4.18 o 
   0   3   2     2131.86     2100.06     19.72 o 
   1   3   2      422.94      407.36      9.80 o 
   2   3   2     1391.65     1407.39      9.25 o 
   3   3   2       28.99       21.93      1.55 o 
   4   3   2      232.38      231.81      4.29 o 
   5   3   2      101.43      105.53      4.51 o 
   6   3   2       20.91       24.29      3.25 o 
   7   3   2       17.73       24.82      4.16 o 
   8   3   2       29.12       29.65      4.80 o 
  -8   4   2       43.81       45.15      5.04 o 
  -7   4   2       34.95       39.45      4.82 o 
  -6   4   2      180.14      191.91      7.04 o 
  -5   4   2      203.24      216.15      6.69 o 
  -4   4   2       39.93       40.08      3.18 o 
  -3   4   2     1813.17     1876.44     16.84 o 
  -2   4   2        6.65        3.91      0.59 o 
  -1   4   2     3353.04     3745.81     14.80 o 
   0   4   2       91.44      120.86      1.92 o 
   1   4   2      636.21      643.74      6.34 o 
   2   4   2      311.28      292.84      4.05 o 
   3   4   2     1282.59     1317.33      9.85 o 
   4   4   2      326.48      310.66      5.07 o 
   5   4   2      325.79      335.51      6.05 o 
   6   4   2       32.71       35.57      4.14 o 
   7   4   2       18.75       19.95      4.19 o 
   8   4   2       21.28       24.46      4.44 o 
  -8   5   2      199.69      195.85      8.67 o 
  -7   5   2       53.06       56.65      5.88 o 
  -6   5   2       44.34       40.31      3.73 o 
  -5   5   2      220.93      228.63      7.31 o 
  -4   5   2     1275.70     1325.49     14.99 o 
  -3   5   2     1046.71     1032.30     13.18 o 
  -2   5   2     2084.96     2282.85     11.79 o 
  -1   5   2      409.82      435.09      5.66 o 
   0   5   2     1446.98     1502.11     10.89 o 
   1   5   2      573.37      504.90      4.84 o 
   2   5   2     2703.64     2893.71     11.38 o 
   3   5   2       42.22       39.62      1.96 o 
   4   5   2      247.96      252.13      4.96 o 
   5   5   2      181.22      196.08      5.13 o 
   6   5   2      539.98      583.63     13.44 o 
   7   5   2        1.02        1.35      2.10 o 
  -8   6   2      178.26      187.69     10.01 o 
  -7   6   2      114.13      101.48      7.49 o 
  -6   6   2      107.02      104.02      5.80 o 
  -5   6   2       72.09       71.10      4.44 o 
  -4   6   2      944.25      993.48     16.19 o 
  -3   6   2     1287.84     1195.29      9.79 o 
  -2   6   2     1210.21     1205.84      7.46 o 
  -1   6   2      850.09      911.52      8.19 o 
   0   6   2     1150.60     1282.87      7.26 o 
   1   6   2      444.57      391.63      3.48 o 
   2   6   2     1067.40     1067.66      6.24 o 
   3   6   2     1828.46     1908.81     12.39 o 
   4   6   2        0.55        0.75      1.16 o 
   5   6   2       24.41       24.22      2.07 o 
   6   6   2       58.67       66.93      6.17 o 
   7   6   2      157.32      163.26      8.90 o 
  -8   7   2        1.05        6.80      3.87 o 
  -7   7   2       54.48       60.98      5.31 o 
  -6   7   2       87.52       78.52      5.12 o 
  -5   7   2      412.93      430.53     12.15 o 
  -4   7   2      226.23      223.02      6.34 o 
  -3   7   2      376.21      393.73     13.17 o 
  -2   7   2      597.20      579.69      6.46 o 
  -1   7   2      292.03      325.23      3.36 o 
   0   7   2      370.67      378.32      3.60 o 
   1   7   2       22.82       27.02      1.24 o 
   2   7   2     1322.32     1363.69     10.56 o 
   3   7   2      707.64      760.75      7.55 o 
   4   7   2       46.40       47.92      2.39 o 
   5   7   2        0.47        1.41      2.47 o 
   6   7   2       66.72       64.38      5.03 o 
   7   7   2      103.73      105.36      7.24 o 
  -6   8   2        1.75        2.79      2.07 o 
  -5   8   2       24.58       21.97      5.21 o 
  -4   8   2       20.75       17.48      1.90 o 
  -3   8   2       40.83       40.37      2.41 o 
  -2   8   2       12.47       13.73      1.05 o 
  -1   8   2      442.40      411.42      4.53 o 
   0   8   2       75.48       57.77      1.53 o 
   1   8   2       28.18       24.24      1.23 o 
   2   8   2        1.00        0.95      0.62 o 
   3   8   2       30.74       31.54      1.83 o 
   4   8   2       30.37       28.01      2.95 o 
   5   8   2        3.58        4.23      2.58 o 
   6   8   2        0.30       -0.10      2.17 o 
  -7   9   2      160.05      157.52      5.96 o 
  -6   9   2       68.02       70.22      3.97 o 
  -5   9   2      199.51      204.01      5.41 o 
  -4   9   2      473.85      492.53      8.65 o 
  -3   9   2      720.96      742.33     15.58 o 
  -2   9   2      308.42      310.68     11.38 o 
  -1   9   2        6.07        4.04      1.67 o 
   0   9   2      614.93      636.55     10.22 o 
   1   9   2     1588.56     1668.57     24.49 o 
   2   9   2      351.43      362.88     10.76 o 
   3   9   2       28.92       26.46      3.42 o 
   4   9   2        0.37        0.65      2.41 o 
   5   9   2      274.41      302.58      9.79 o 
   6   9   2      185.60      187.40      9.11 o 
  -6  10   2      174.01      171.39      9.04 o 
  -5  10   2       37.27       37.60      4.88 o 
  -4  10   2      147.81      146.98      8.29 o 
  -3  10   2      770.97      830.34     19.20 o 
  -2  10   2      626.25      635.14      8.74 o 
  -1  10   2      200.78      206.15      5.31 o 
   0  10   2       14.19       11.27      1.63 o 
   1  10   2     1045.69     1101.86     12.57 o 
   2  10   2      724.61      780.43     14.61 o 
   3  10   2      107.41      112.41      6.41 o 
   4  10   2       42.49       44.32      4.42 o 
   5  10   2       75.87       88.81      6.03 o 
  -6  11   2       48.52       47.58      5.23 o 
  -5  11   2       42.34       47.93      5.57 o 
  -4  11   2       32.46       30.46      5.61 o 
  -3  11   2       85.83       90.99      5.95 o 
  -2  11   2       58.44       63.08      4.82 o 
  -1  11   2       47.98       48.15      3.38 o 
   0  11   2      231.16      218.49      5.09 o 
   1  11   2       46.72       45.30      2.74 o 
   2  11   2       86.59       97.91      7.13 o 
   3  11   2        7.98       13.31      3.17 o 
   4  11   2      105.87      107.92      6.65 o 
  -5  12   2       10.58       12.54      3.58 o 
  -4  12   2      143.88      137.66      8.35 o 
  -3  12   2      124.91      126.86      7.08 o 
  -2  12   2      133.81      130.11      6.74 o 
  -1  12   2       27.26       20.85      3.54 o 
   0  12   2      149.24      142.34      6.87 o 
   1  12   2      279.42      291.21     10.16 o 
   2  12   2        0.72        0.98      2.29 o 
   3  12   2        8.81        8.49      2.68 o 
  -3  13   2        9.22        6.01      2.42 o 
  -2  13   2        0.48        1.68      1.02 o 
  -1  13   2        2.84        1.86      1.90 o 
   0  13   2       14.17       11.93      3.12 o 
   1  13   2      105.06       88.32      5.88 o 
   2  13   2        2.36        0.57      2.05 o 
  -2 -14   3       37.21       30.92      3.85 o 
  -1 -14   3        7.38        5.44      1.82 o 
   0 -14   3      144.62      137.47      4.96 o 
   1 -14   3       17.20       13.36      2.19 o 
   2 -14   3       23.80       18.53      2.35 o 
   3 -14   3       48.67       41.72      3.31 o 
  -3 -13   3      117.42      119.94      6.30 o 
  -2 -13   3        0.84        2.00      1.72 o 
  -1 -13   3       59.68       58.95      3.21 o 
   0 -13   3       64.40       61.76      3.92 o 
   1 -13   3      253.02      256.90      7.70 o 
   2 -13   3       65.15       70.30      3.60 o 
   3 -13   3       36.37       39.30      3.88 o 
   4 -13   3       28.67       27.64      2.95 o 
   5 -13   3       40.08       45.84      3.39 o 
  -4 -12   3      292.25      333.58     11.78 o 
  -3 -12   3      219.47      209.25      7.63 o 
  -2 -12   3        4.47        5.08      2.50 o 
  -1 -12   3       86.40       87.32      3.70 o 
   0 -12   3      175.49      192.83      4.92 o 
   1 -12   3      855.00      838.63     17.62 o 
   2 -12   3      158.46      153.12      5.63 o 
   3 -12   3       18.95       19.06      2.76 o 
   4 -12   3        3.10        7.78      2.12 o 
   5 -12   3       82.49       87.09      4.55 o 
  -5 -11   3       29.82       23.72      3.35 o 
  -4 -11   3      110.18      104.80      6.08 o 
  -3 -11   3      228.94      213.17      7.35 o 
  -2 -11   3     1052.11     1027.69     10.08 o 
  -1 -11   3       79.33       63.78      2.87 o 
   0 -11   3      238.79      245.05      5.38 o 
   1 -11   3      109.38      104.62      4.54 o 
   2 -11   3     1538.57     1524.76     14.80 o 
   3 -11   3      173.60      152.48      4.99 o 
   4 -11   3      198.22      189.90      5.71 o 
   5 -11   3        2.56        2.42      1.47 o 
   6 -11   3      373.11      387.70      9.32 o 
  -6 -10   3       66.50       64.29      5.01 o 
  -5 -10   3      127.04      130.49      6.15 o 
  -4 -10   3        1.96        2.84      2.24 o 
  -3 -10   3      185.73      180.57      4.48 o 
  -2 -10   3      223.18      225.47      5.16 o 
  -1 -10   3      133.21      149.55      6.48 o 
   0 -10   3       37.50       22.52      1.82 o 
   1 -10   3     1238.98     1240.04     10.97 o 
   2 -10   3      143.63      142.19      4.15 o 
   3 -10   3      117.43      134.88      4.34 o 
   4 -10   3      127.06      119.16      4.38 o 
   5 -10   3      567.12      593.25     22.43 o 
   6 -10   3        4.40        3.19      1.73 o 
   7 -10   3       88.22       86.11      6.51 o 
  -6  -9   3       91.37       91.51      5.60 o 
  -5  -9   3      355.51      383.89     13.88 o 
  -4  -9   3      154.33      150.25      6.48 o 
  -3  -9   3       85.24       79.57      3.05 o 
  -2  -9   3      576.26      583.30      8.38 o 
  -1  -9   3     1963.38     1992.35     18.35 o 
   0  -9   3      292.39      287.31      5.28 o 
   1  -9   3      119.38      127.25      4.94 o 
   2  -9   3     2153.27     2256.71     21.07 o 
   3  -9   3      400.71      405.45      6.54 o 
   4  -9   3      211.07      193.98      5.39 o 
   5  -9   3       57.50       56.25      3.16 o 
   6  -9   3      505.84      577.73     14.56 o 
   7  -9   3       12.68        8.32      2.52 o 
  -7  -8   3       10.13       13.57      2.72 o 
  -6  -8   3       67.71       73.31      5.15 o 
  -5  -8   3        5.87        5.34      1.64 o 
  -4  -8   3      785.76      819.69     11.78 o 
  -3  -8   3      270.44      287.20      4.69 o 
  -2  -8   3      162.32      161.22      2.35 o 
  -1  -8   3      201.17      210.18      3.82 o 
   0  -8   3      820.63      826.61      8.12 o 
   1  -8   3     1808.96     1904.67     13.46 o 
   2  -8   3     1151.48     1147.40      9.65 o 
   3  -8   3      158.14      182.12      4.32 o 
   4  -8   3      241.90      261.61      5.36 o 
   5  -8   3      220.99      225.92      5.58 o 
   6  -8   3      291.88      310.80      6.76 o 
   7  -8   3      149.92      155.67      7.68 o 
  -7  -7   3       61.03       63.08      5.34 o 
  -6  -7   3      161.33      172.32      7.25 o 
  -5  -7   3      161.52      167.89      6.27 o 
  -4  -7   3       92.29       91.95      2.74 o 
  -3  -7   3      189.35      189.18      3.54 o 
  -2  -7   3       52.41       45.88      1.24 o 
  -1  -7   3      239.76      213.98      4.23 o 
   0  -7   3      328.76      324.58      4.43 o 
   1  -7   3      160.36      164.41      3.90 o 
   2  -7   3      188.32      179.56      5.70 o 
   3  -7   3        2.27        2.68      1.35 o 
   4  -7   3       85.24       83.79      3.81 o 
   5  -7   3       11.55        8.68      1.89 o 
   6  -7   3       55.95       59.36      3.13 o 
   7  -7   3       45.79       45.65      5.21 o 
   8  -7   3       23.42       21.92      5.07 o 
  -8  -6   3       17.23       14.88      3.15 o 
  -7  -6   3        6.61        3.62      1.85 o 
  -6  -6   3       25.28       27.32      3.85 o 
  -4  -6   3      105.83       98.32      3.86 o 
  -3  -6   3        0.02        0.65      0.69 o 
  -2  -6   3        2.51        3.45      0.47 o 
  -1  -6   3      625.87      547.73      3.43 o 
   0  -6   3     1611.74     1654.02     10.78 o 
   1  -6   3      130.57      120.57      2.21 o 
   2  -6   3        0.35        0.50      0.95 o 
   3  -6   3       13.15       15.43      1.73 o 
   4  -6   3      138.42      144.95      3.95 o 
   5  -6   3      250.50      251.62      5.36 o 
   6  -6   3       53.53       48.77      3.13 o 
   7  -6   3        1.60        1.63      2.58 o 
   8  -6   3       17.47       24.18      4.30 o 
  -8  -5   3      258.91      254.02     10.35 o 
  -7  -5   3      141.82      149.88      8.35 o 
  -6  -5   3       30.32       27.77      3.09 o 
  -5  -5   3       50.80       48.46      3.82 o 
  -4  -5   3     1581.37     1668.81     14.88 o 
  -3  -5   3     1747.60     1910.35     16.47 o 
  -2  -5   3       36.77       38.63      1.56 o 
  -1  -5   3      385.43      404.13      5.05 o 
   1  -5   3     4304.67     4591.01     17.22 o 
   2  -5   3      218.82      219.59      3.25 o 
   3  -5   3      126.50      118.10      5.37 o 
   4  -5   3     2573.75     2704.91     14.12 o 
   5  -5   3     2137.73     2248.41     26.39 o 
   6  -5   3      242.57      240.36      9.61 o 
   7  -5   3       17.54       17.97      3.97 o 
   8  -5   3       79.50       62.87      7.17 o 
  -8  -4   3       19.37       16.56      3.28 o 
  -7  -4   3      365.82      370.34      9.92 o 
  -6  -4   3       34.25       35.06      3.92 o 
  -5  -4   3       44.45       39.00      3.51 o 
  -4  -4   3      163.85      158.15      4.83 o 
  -3  -4   3     1306.58     1364.20     12.00 o 
  -2  -4   3      747.40      749.45      7.95 o 
  -1  -4   3      533.96      509.48      3.48 o 
   0  -4   3     1552.48     1557.78      7.57 o 
   1  -4   3     2152.56     2185.28     10.44 o 
   2  -4   3       22.15       34.62      1.25 o 
   3  -4   3     1008.24      963.08     13.33 o 
   4  -4   3        2.40        5.84      1.01 o 
   5  -4   3     1106.12     1184.81     13.06 o 
   6  -4   3      198.09      172.08      7.73 o 
   7  -4   3       58.52       60.63      6.28 o 
   8  -4   3       13.75       12.10      2.43 o 
  -8  -3   3        6.97        7.80      3.30 o 
  -7  -3   3      145.45      152.12      6.51 o 
  -6  -3   3       30.96       39.75      3.59 o 
  -5  -3   3        1.82        2.41      1.19 o 
  -4  -3   3       36.44       27.14      2.22 o 
  -3  -3   3     1391.89     1367.70     11.43 o 
  -2  -3   3     1016.91      968.69      9.40 o 
  -1  -3   3       22.65       26.46      0.81 o 
   0  -3   3      455.09      452.42      3.78 o 
   1  -3   3        0.98        1.34      0.56 o 
   2  -3   3       63.93       41.86      1.27 o 
   3  -3   3     1016.32     1015.05      6.57 o 
   4  -3   3      132.87      133.43      2.84 o 
   5  -3   3       54.66       42.86      2.38 o 
   6  -3   3        1.52        2.05      3.52 o 
   7  -3   3       49.33       56.94      5.92 o 
   8  -3   3       24.50       23.75      3.96 o 
  -8  -2   3       54.32       49.46      5.46 o 
  -7  -2   3        1.71        3.42      1.71 o 
  -6  -2   3      118.25      111.51      5.21 o 
  -5  -2   3      319.40      332.83      7.72 o 
  -4  -2   3      353.04      385.80      7.02 o 
  -3  -2   3      404.29      412.99      9.51 o 
  -2  -2   3        3.97        2.72      0.68 o 
  -1  -2   3      213.91      195.33      2.43 o 
   1  -2   3      188.86      201.91      2.43 o 
   2  -2   3       98.67      104.88      2.63 o 
   3  -2   3       38.85       30.40      1.27 o 
   4  -2   3     1472.56     1539.65      8.81 o 
   5  -2   3       76.16       77.06      3.02 o 
   6  -2   3       63.62       57.30      2.99 o 
   7  -2   3       10.10       10.59      3.19 o 
   8  -2   3       75.13       75.93      6.15 o 
  -8  -1   3      161.65      156.93      8.14 o 
  -7  -1   3      120.50      127.49      6.48 o 
  -6  -1   3        0.88        2.21      1.33 o 
  -5  -1   3        6.70       11.62      2.27 o 
  -4  -1   3      422.22      392.42      6.82 o 
  -3  -1   3     1879.75     1922.57     15.55 o 
  -2  -1   3     1044.27     1072.16      9.61 o 
  -1  -1   3      318.52      329.80      8.02 o 
   0  -1   3      387.74      410.53      4.33 o 
   1  -1   3      327.77      283.61      3.02 o 
   2  -1   3      867.70      830.79      6.96 o 
   3  -1   3      289.15      264.86      3.68 o 
   4  -1   3      810.95      774.39      5.78 o 
   5  -1   3      115.89      104.27      3.51 o 
   6  -1   3       81.49       86.92      5.68 o 
   7  -1   3       21.32       20.91      4.25 o 
   8  -1   3        1.40        0.22      1.17 o 
  -9   0   3        0.33        3.31      1.68 o 
  -8   0   3      200.93      205.31      9.34 o 
  -7   0   3      328.51      353.81     10.85 o 
  -6   0   3       77.50       81.44      5.09 o 
  -5   0   3       19.49       27.97      2.97 o 
  -3   0   3     1659.93     1897.84     15.58 o 
  -2   0   3     2633.27     2660.09     20.41 o 
   2   0   3     1079.30     1261.58      8.97 o 
   3   0   3     2284.26     2447.97     10.80 o 
   4   0   3       25.79       30.58      2.08 o 
   5   0   3      923.63      970.26     11.38 o 
   6   0   3     1001.55     1116.08     30.31 o 
   7   0   3      148.30      148.22      7.43 o 
   8   0   3        3.85        1.95      2.18 o 
  -9   1   3        2.90        2.55      2.29 o 
  -8   1   3       12.19       15.99      3.12 o 
  -7   1   3      410.74      427.46     12.66 o 
  -6   1   3       95.01       91.03      5.03 o 
  -5   1   3        2.71        2.20      1.16 o 
  -4   1   3       16.31       12.01      2.42 o 
  -3   1   3     1794.52     1770.94     15.33 o 
  -2   1   3     4080.81     3927.38     59.05 o 
  -1   1   3      704.93      693.07      5.20 o 
   0   1   3      101.59       77.84      1.66 o 
   1   1   3      205.54      207.38      3.31 o 
   2   1   3      251.64      236.72      3.42 o 
   3   1   3     2190.57     2277.15      9.78 o 
   4   1   3      772.84      772.18      7.95 o 
   5   1   3       24.80       23.31      2.18 o 
   6   1   3        3.70        3.80      1.60 o 
   7   1   3      101.37      100.10      6.29 o 
   8   1   3       73.85       71.48      6.39 o 
  -9   2   3       58.37       58.19      5.81 o 
  -8   2   3       83.65       86.14      5.75 o 
  -7   2   3        3.07        3.26      2.81 o 
  -6   2   3       38.43       34.89      3.37 o 
  -5   2   3      108.37      112.85      5.31 o 
  -4   2   3     1230.15     1347.87     14.64 o 
  -3   2   3      685.32      704.14      9.13 o 
  -2   2   3     1959.74     1881.72     11.95 o 
  -1   2   3       18.18       22.41      1.15 o 
   0   2   3      112.24      125.31      2.32 o 
   1   2   3     2000.69     1948.88     25.71 o 
   2   2   3      865.78      871.55      6.96 o 
   3   2   3      529.10      553.19      5.89 o 
   4   2   3      289.61      286.84      4.77 o 
   5   2   3      312.52      299.50      9.80 o 
   6   2   3       10.89        9.41      3.00 o 
   7   2   3       32.36       33.07      4.00 o 
   8   2   3       34.54       40.20      4.90 o 
  -8   3   3       29.78       26.16      3.71 o 
  -7   3   3        0.77        2.36      2.01 o 
  -6   3   3        0.12        1.04      1.04 o 
  -5   3   3       20.22       19.77      2.65 o 
  -4   3   3      111.25       96.63      4.20 o 
  -3   3   3      796.21      669.99      9.11 o 
  -2   3   3      236.42      230.02      4.56 o 
  -1   3   3      298.48      292.37      6.87 o 
   0   3   3      885.46      931.10      6.99 o 
   1   3   3      116.57       63.83      3.07 o 
   2   3   3     2468.02     2426.65     28.46 o 
   3   3   3      116.09       93.22      6.24 o 
   4   3   3      182.32      182.49      4.05 o 
   5   3   3        1.49        2.94      2.29 o 
   6   3   3       56.54       59.26      3.16 o 
   7   3   3       18.38       23.18      4.30 o 
   8   3   3       13.97       13.45      3.32 o 
  -8   4   3       63.61       59.75      5.66 o 
  -7   4   3      248.92      253.23      8.84 o 
  -6   4   3       48.77       43.01      3.78 o 
  -5   4   3        4.59        6.28      2.05 o 
  -4   4   3      359.78      372.44      7.73 o 
  -3   4   3     2857.40     2908.86     14.90 o 
  -2   4   3      441.06      408.28      7.02 o 
  -1   4   3      194.28      212.79      3.87 o 
   0   4   3        0.27        2.10      0.82 o 
   1   4   3     3759.01     4024.06     19.89 o 
   2   4   3     1601.48     1594.81      6.35 o 
   3   4   3      355.19      386.00      5.33 o 
   4   4   3       11.85        9.38      1.40 o 
   5   4   3      126.13      120.88      3.74 o 
   6   4   3       78.86       81.77      3.65 o 
   7   4   3      151.04      162.75      8.69 o 
   8   4   3        4.72        5.39      2.05 o 
  -8   5   3        1.81        5.58      3.31 o 
  -7   5   3      140.26      142.69      7.63 o 
  -6   5   3      291.08      279.99      8.58 o 
  -5   5   3       77.84       85.22      4.56 o 
  -4   5   3       51.86       50.94      3.36 o 
  -3   5   3      942.07      976.49     17.54 o 
  -2   5   3      850.15      863.85      7.11 o 
  -1   5   3        6.59        8.34      1.03 o 
   0   5   3     1652.00     1791.92      9.77 o 
   1   5   3      826.76      896.71      6.87 o 
   2   5   3     2393.99     2440.58     26.94 o 
   3   5   3       56.14       60.66      2.35 o 
   4   5   3      596.14      648.18      8.75 o 
   5   5   3        0.30       -0.04      1.33 o 
   6   5   3      127.27      127.49      6.79 o 
   7   5   3       64.90       74.27      6.28 o 
  -8   6   3       21.97       19.28      3.54 o 
  -7   6   3        0.80        2.59      2.42 o 
  -6   6   3      286.68      301.76     10.20 o 
  -5   6   3      187.22      198.14      7.24 o 
  -4   6   3      500.88      503.45      7.61 o 
  -3   6   3      494.94      509.70      8.06 o 
  -2   6   3      687.13      698.61      7.99 o 
  -1   6   3      267.93      224.92      6.87 o 
   0   6   3     1064.75     1030.34      7.79 o 
   1   6   3     1191.61     1289.66      9.32 o 
   2   6   3      362.65      395.77      5.93 o 
   3   6   3       26.08       21.61      1.76 o 
   4   6   3      159.61      156.63      4.02 o 
   5   6   3      560.04      561.38      9.76 o 
   6   6   3        0.09       -0.58      2.61 o 
  -8   7   3       95.29       90.28      6.27 o 
  -7   7   3       99.79       97.18      6.27 o 
  -6   7   3        3.61        5.33      1.31 o 
  -5   7   3       33.16       35.65      3.47 o 
  -4   7   3      730.14      756.08      8.24 o 
  -3   7   3     1778.69     1892.66     26.99 o 
  -2   7   3       29.70       30.64      2.19 o 
  -1   7   3       80.16       81.50      2.42 o 
   0   7   3      608.06      584.91      6.09 o 
   1   7   3     2625.04     2750.14     14.18 o 
   2   7   3      407.04      393.48      5.92 o 
   3   7   3       12.67       11.63      1.39 o 
   4   7   3      106.63      110.82      3.51 o 
   5   7   3      355.04      373.66      6.74 o 
   6   7   3       84.90       91.08      6.26 o 
  -7   8   3        1.31        2.60      1.60 o 
  -6   8   3       59.04       49.82      5.17 o 
  -5   8   3        5.46        5.88      1.61 o 
  -4   8   3        3.64        4.80      1.13 o 
  -3   8   3       11.02       11.29      1.32 o 
  -2   8   3      363.01      318.83      5.27 o 
  -1   8   3        4.51       11.95      1.23 o 
   0   8   3        1.37        2.18      0.55 o 
   1   8   3        9.97        8.92      1.08 o 
   2   8   3      132.92      108.04      4.76 o 
   3   8   3       13.42       15.82      3.03 o 
   4   8   3       40.11       37.86      2.77 o 
   5   8   3        2.25        1.43      1.39 o 
   6   8   3        1.51        3.53      3.35 o 
  -7   9   3      147.51      144.37      5.74 o 
  -6   9   3      115.98      119.49      4.75 o 
  -5   9   3      211.09      210.42      7.25 o 
  -4   9   3      290.20      281.06      6.35 o 
  -3   9   3      715.28      684.43      7.79 o 
  -2   9   3      354.26      369.99      5.53 o 
  -1   9   3      130.48      132.05      5.85 o 
   0   9   3      756.93      739.36     13.93 o 
   1   9   3      118.57      108.61      5.70 o 
   2   9   3      524.57      587.64     12.28 o 
   3   9   3      167.68      172.47      7.00 o 
   4   9   3      151.57      167.56      8.81 o 
   5   9   3        0.06       -1.54      2.46 o 
  -6  10   3      219.47      246.34     11.50 o 
  -5  10   3      170.04      180.31      7.88 o 
  -4  10   3      386.65      393.54     11.58 o 
  -3  10   3       31.71       34.93      5.81 o 
  -2  10   3      210.88      185.10      8.30 o 
  -1  10   3      219.93      248.13      8.49 o 
   0  10   3     1402.60     1447.21     25.12 o 
   1  10   3      412.26      421.28     12.40 o 
   2  10   3      117.66      112.58      6.66 o 
   3  10   3       28.23       29.23      4.13 o 
   4  10   3      198.03      213.92      8.77 o 
   5  10   3      206.84      210.95      9.01 o 
  -5  11   3       53.13       62.70      5.63 o 
  -4  11   3       28.18       34.04      4.35 o 
  -3  11   3      181.44      166.95      8.68 o 
  -2  11   3       47.51       45.01      4.52 o 
  -1  11   3       86.25       80.12      5.71 o 
   0  11   3       57.75       68.22      5.36 o 
   1  11   3      259.25      261.13     11.42 o 
   2  11   3      183.14      167.96      7.48 o 
   3  11   3        8.14        6.09      2.57 o 
   4  11   3        7.34        8.45      2.08 o 
  -4  12   3       29.87       22.93      3.79 o 
  -3  12   3       70.84       66.10      5.59 o 
  -2  12   3      140.56      145.87      7.72 o 
  -1  12   3      119.03      122.32      6.77 o 
   0  12   3       59.37       62.44      4.99 o 
   1  12   3      134.15      146.74      7.81 o 
   2  12   3       53.19       51.85      5.22 o 
   3  12   3       41.54       49.80      5.22 o 
  -3  13   3        2.44        2.74      2.02 o 
  -2  13   3       62.24       63.68      5.85 o 
  -1  13   3       14.67       12.08      3.95 o 
   0  13   3        3.73        8.39      3.25 o 
   1  13   3        3.52        5.18      1.89 o 
  -2 -14   4       45.89       42.28      4.06 o 
  -1 -14   4       41.68       44.99      7.12 o 
   0 -14   4       61.95       54.30      3.46 o 
   1 -14   4      112.62      110.64      4.74 o 
   2 -14   4      201.86      196.50      6.31 o 
   3 -14   4        3.71        3.72      1.43 o 
  -3 -13   4      115.46      125.03      6.31 o 
  -2 -13   4       23.30       24.56      2.09 o 
  -1 -13   4        1.00        2.28      1.39 o 
   0 -13   4       28.78       35.99      2.71 o 
   1 -13   4      161.11      170.66      4.98 o 
   2 -13   4      131.46      148.12      4.88 o 
   3 -13   4        2.89        3.16      1.73 o 
   4 -13   4       40.65       40.60      3.11 o 
   5 -13   4       12.15       16.51      3.05 o 
  -4 -12   4       84.62       83.55      5.51 o 
  -3 -12   4       21.87       18.83      2.78 o 
  -2 -12   4      348.96      358.60      9.16 o 
  -1 -12   4       44.61       39.59      2.78 o 
   0 -12   4      129.21      115.07      3.87 o 
   1 -12   4      464.29      470.58      7.63 o 
   2 -12   4      177.02      188.53      9.84 o 
   3 -12   4      119.66      116.99      6.55 o 
   4 -12   4       31.21       36.95      3.18 o 
   5 -12   4      110.97      112.41      5.00 o 
  -5 -11   4      249.67      258.34      9.75 o 
  -4 -11   4      532.21      541.23     11.46 o 
  -3 -11   4      289.14      276.96     10.61 o 
  -2 -11   4        3.86        3.43      1.50 o 
  -1 -11   4      352.16      336.31      5.83 o 
   0 -11   4     1420.62     1311.35     15.53 o 
   1 -11   4     1633.13     1556.43     12.99 o 
   2 -11   4      190.48      176.47      4.76 o 
   3 -11   4      161.86      168.23      5.37 o 
   4 -11   4      451.98      449.47      8.24 o 
   5 -11   4      422.45      430.06      8.39 o 
   6 -11   4      208.39      222.73     12.59 o 
  -6 -10   4        0.74        1.22      1.96 o 
  -5 -10   4       15.29       14.74      2.68 o 
  -4 -10   4      130.50      128.24      6.05 o 
  -3 -10   4      212.77      226.41      7.48 o 
  -2 -10   4       24.74       21.50      2.12 o 
  -1 -10   4       39.92       41.26      2.78 o 
   0 -10   4      229.84      230.07      4.70 o 
   1 -10   4      937.98     1008.06     11.13 o 
   2 -10   4       20.85       19.92      2.08 o 
   3 -10   4      132.96      129.34      4.41 o 
   4 -10   4        2.56        4.76      2.17 o 
   5 -10   4      301.30      311.54      6.85 o 
   6 -10   4        2.92        2.95      1.57 o 
   7 -10   4      101.72      103.38      7.12 o 
  -6  -9   4      167.09      173.55      7.70 o 
  -5  -9   4        0.38        1.83      1.99 o 
  -4  -9   4       85.91       83.53      2.97 o 
  -3  -9   4      162.12      166.06      7.15 o 
  -2  -9   4      423.73      426.28      5.73 o 
  -1  -9   4       54.96       52.94      2.98 o 
   0  -9   4      395.71      380.81      6.06 o 
   1  -9   4      900.27      903.06     12.12 o 
   2  -9   4      197.40      210.23      6.13 o 
   3  -9   4       84.55       76.23      3.16 o 
   4  -9   4      593.71      626.99     10.91 o 
   5  -9   4      157.85      166.67      7.82 o 
   6  -9   4      230.95      243.38     12.18 o 
   7  -9   4        0.86        2.05      2.48 o 
  -7  -8   4        9.37        6.50      4.02 o 
  -6  -8   4       87.62       88.30      5.82 o 
  -5  -8   4       52.40       46.40      3.86 o 
  -4  -8   4       70.58       78.24      2.80 o 
  -3  -8   4        3.00        2.02      0.51 o 
  -2  -8   4      550.36      555.18      4.95 o 
  -1  -8   4      356.53      388.55      5.13 o 
   0  -8   4     1012.24     1022.66     12.40 o 
   1  -8   4      502.40      502.73      6.28 o 
   2  -8   4      368.00      358.14      5.49 o 
   3  -8   4       92.42      103.34      8.78 o 
   4  -8   4      395.87      420.57     14.03 o 
   5  -8   4      468.16      521.13      8.21 o 
   6  -8   4       85.43       89.10     10.18 o 
  -7  -7   4       91.62       89.65      5.72 o 
  -6  -7   4       60.26       63.48      5.24 o 
  -5  -7   4      176.75      188.71      4.28 o 
  -4  -7   4      223.86      231.90      4.20 o 
  -3  -7   4      433.74      439.39      4.74 o 
  -2  -7   4        0.35        1.13      0.50 o 
  -1  -7   4      742.00      771.54      6.77 o 
   0  -7   4      640.95      661.39      7.47 o 
   1  -7   4      597.11      575.68      4.39 o 
   2  -7   4      430.58      429.72      4.70 o 
   3  -7   4       10.52       16.83      1.20 o 
   4  -7   4      358.15      352.80      6.33 o 
   5  -7   4      534.98      526.55     10.59 o 
   6  -7   4      137.17      134.94      4.50 o 
   7  -7   4        0.05        1.56      1.39 o 
   8  -7   4        0.29        3.84      2.23 o 
  -7  -6   4      177.29      179.96      7.15 o 
  -6  -6   4      121.63      115.57      6.18 o 
  -5  -6   4       33.89       36.42      3.12 o 
  -4  -6   4       99.73       85.86      5.16 o 
  -3  -6   4      972.84      953.04     20.45 o 
  -2  -6   4      862.60      888.65      7.89 o 
  -1  -6   4       96.95      111.23      2.06 o 
   0  -6   4        1.12        2.36      1.02 o 
   1  -6   4      637.88      580.20      3.93 o 
   2  -6   4     1304.99     1255.22     10.58 o 
   3  -6   4       76.57       86.71      2.09 o 
   4  -6   4       78.97       64.80      2.11 o 
   5  -6   4      109.66      105.10      5.67 o 
   6  -6   4      246.92      256.64      6.24 o 
   8  -6   4        7.43        3.27      2.83 o 
  -8  -5   4       31.69       25.54      3.94 o 
  -7  -5   4       59.02       65.42      5.54 o 
  -6  -5   4      788.29      883.17     18.59 o 
  -5  -5   4      130.50      156.58      5.28 o 
  -3  -5   4        2.18        3.03      1.13 o 
  -2  -5   4     2621.56     2786.74     11.74 o 
   0  -5   4      685.08      782.26      5.23 o 
   1  -5   4      251.49      224.93      3.14 o 
   2  -5   4     1425.13     1485.63      7.37 o 
   3  -5   4     2213.93     2374.48     11.51 o 
   4  -5   4       48.75       51.15      2.06 o 
   5  -5   4        0.03        1.21      1.14 o 
   6  -5   4      481.33      484.52      7.39 o 
   7  -5   4      244.42      253.66      9.32 o 
   8  -5   4       13.98       18.14      4.77 o 
  -8  -4   4        3.60        2.50      1.74 o 
  -7  -4   4       34.24       32.76      3.86 o 
  -6  -4   4       18.88       23.00      2.81 o 
  -5  -4   4      277.76      298.19      7.80 o 
  -4  -4   4       18.08       19.45      1.79 o 
  -3  -4   4       27.55       23.32      1.90 o 
  -2  -4   4       65.07       49.37      1.53 o 
  -1  -4   4     3458.15     3568.57     20.69 o 
   0  -4   4      190.00      213.02      2.68 o 
   1  -4   4       73.49       51.33      1.25 o 
   2  -4   4        8.60       13.90      0.84 o 
   3  -4   4     1933.69     2019.36     11.66 o 
   4  -4   4      320.16      325.74      4.07 o 
   5  -4   4      286.72      280.40      4.67 o 
   6  -4   4       97.16       85.95      4.47 o 
   7  -4   4      116.65      121.55      7.18 o 
   8  -4   4       35.92       45.33      6.77 o 
  -8  -3   4       46.36       48.53      4.82 o 
  -7  -3   4        0.18        1.71      1.72 o 
  -6  -3   4        1.42        2.27      1.95 o 
  -5  -3   4       42.73       33.32      2.81 o 
  -4  -3   4       92.64       83.23      3.23 o 
  -3  -3   4       27.63       20.35      1.57 o 
  -2  -3   4     1183.77     1224.54      7.35 o 
  -1  -3   4      249.39      236.08      3.06 o 
   0  -3   4     1033.05     1029.19      7.52 o 
   1  -3   4      539.14      604.50      4.15 o 
   2  -3   4      352.89      328.69      4.18 o 
   3  -3   4      103.64      104.08      2.40 o 
   4  -3   4      567.04      544.56      5.17 o 
   5  -3   4      468.69      465.63      5.71 o 
   6  -3   4       50.84       44.95      2.82 o 
   7  -3   4        2.03        3.86      2.88 o 
   8  -3   4        0.64        5.21      2.45 o 
  -8  -2   4      132.92      139.10      7.72 o 
  -7  -2   4      381.11      376.96     10.15 o 
  -6  -2   4       96.77      102.22      4.74 o 
  -5  -2   4       14.21       14.04      1.77 o 
  -4  -2   4      366.26      375.64      6.62 o 
  -3  -2   4     3778.87     3964.46     26.50 o 
  -2  -2   4     6108.23     6327.70     98.39 o 
  -1  -2   4      359.56      345.79      3.70 o 
   0  -2   4      307.26      337.55      8.00 o 
   1  -2   4       16.95       13.91      0.64 o 
   2  -2   4     5092.03     5109.31     35.65 o 
   3  -2   4      810.30      807.18      5.69 o 
   4  -2   4      142.89      132.69      2.93 o 
   5  -2   4      163.19      148.25      2.96 o 
   6  -2   4      179.03      171.74      4.93 o 
   7  -2   4       58.97       64.02      6.21 o 
   8  -2   4       15.43       13.81      3.70 o 
  -8  -1   4       35.10       30.51      4.02 o 
  -7  -1   4      100.45       98.05      5.87 o 
  -6  -1   4      184.60      179.57      6.38 o 
  -5  -1   4      144.04      139.90      5.03 o 
  -4  -1   4       12.25        9.73      1.67 o 
  -3  -1   4     2011.93     2026.11     15.94 o 
  -2  -1   4     2681.19     2648.41     14.76 o 
  -1  -1   4      567.11      603.91      4.93 o 
   0  -1   4      161.25      182.84      2.52 o 
   1  -1   4     2060.43     2077.66     12.59 o 
   2  -1   4     2220.51     2180.93     19.23 o 
   3  -1   4      731.09      726.51      5.16 o 
   4  -1   4      320.02      308.59      3.62 o 
   5  -1   4      102.45       94.62      3.54 o 
   6  -1   4       98.82       92.37      4.01 o 
   7  -1   4        3.13        6.42      2.11 o 
   8  -1   4       31.57       36.81      4.79 o 
  -8   0   4        1.03        1.66      1.42 o 
  -7   0   4        5.91        2.71      2.10 o 
  -6   0   4      112.92      124.89      5.72 o 
  -5   0   4      116.23      139.25      5.06 o 
  -4   0   4      136.63      122.12      4.49 o 
  -3   0   4       11.58        7.93      1.32 o 
  -2   0   4     1350.18     1391.47      9.10 o 
  -1   0   4      878.23      786.88      7.99 o 
   0   0   4       59.31       69.90      1.52 o 
   1   0   4     1834.68     1845.48     24.62 o 
   2   0   4     2238.53     2331.53     20.38 o 
   3   0   4     1074.42     1195.58     11.61 o 
   4   0   4      395.22      431.76      6.23 o 
   5   0   4      315.64      314.06      6.07 o 
   6   0   4       12.68       13.74      1.91 o 
   7   0   4       94.99       98.62      4.82 o 
   8   0   4      198.35      215.51      9.62 o 
  -8   1   4      126.11      118.63      6.81 o 
  -7   1   4       40.39       40.20      4.33 o 
  -6   1   4       52.49       64.74      4.75 o 
  -5   1   4       53.39       59.33      3.59 o 
  -4   1   4     1094.36     1102.79     12.45 o 
  -3   1   4     3055.79     3131.30     23.16 o 
  -2   1   4       22.82       28.76      1.24 o 
  -1   1   4       57.32       66.47      2.20 o 
   0   1   4      208.88      203.23      3.12 o 
   2   1   4      372.75      370.44      5.71 o 
   3   1   4       12.83        8.90      1.48 o 
   4   1   4        1.31        1.01      2.08 o 
   5   1   4      527.25      547.29      8.44 o 
   6   1   4      334.49      348.71     15.54 o 
   7   1   4       20.75       17.08      2.27 o 
   8   1   4        2.03       -0.01      2.54 o 
  -8   2   4       80.80       75.32      5.38 o 
  -7   2   4      424.87      447.53     10.85 o 
  -5   2   4        0.25        1.74      1.35 o 
  -4   2   4      255.15      257.41      7.31 o 
  -3   2   4     5212.98     5469.96     89.36 o 
  -2   2   4     1776.92     1761.25     10.71 o 
  -1   2   4      369.64      403.64      4.86 o 
   0   2   4      202.50      200.50      3.30 o 
   1   2   4     8576.30     8733.02    134.89 o 
   2   2   4     2055.56     2173.64     18.04 o 
   3   2   4      384.93      411.35      5.29 o 
   4   2   4        1.36       -0.63      1.28 o 
   5   2   4      310.47      334.43     15.70 o 
   6   2   4      223.28      234.62      5.88 o 
   7   2   4       73.47       78.22      5.66 o 
   8   2   4        0.84        2.32      1.49 o 
  -8   3   4        7.38        7.25      2.97 o 
  -7   3   4       83.47       83.13      4.98 o 
  -6   3   4       23.70       24.61      3.35 o 
  -5   3   4      163.41      164.19      6.44 o 
  -4   3   4      107.88      102.79      4.16 o 
  -3   3   4      279.08      251.08      5.14 o 
  -2   3   4      472.51      388.35     10.72 o 
  -1   3   4     1112.67     1336.40      8.88 o 
   0   3   4        0.75        1.26      0.76 o 
   1   3   4      621.60      590.59      5.59 o 
   2   3   4      266.63      267.36      4.99 o 
   3   3   4        4.44       10.80      1.37 o 
   4   3   4      279.41      266.90      5.21 o 
   5   3   4       14.50       16.57      1.85 o 
   6   3   4       88.90       94.21      5.82 o 
   7   3   4        6.92        8.02      1.59 o 
   8   3   4       21.38       18.36      4.01 o 
  -8   4   4        5.13        1.55      2.10 o 
  -7   4   4       21.52       22.57      3.39 o 
  -6   4   4       47.32       44.62      4.06 o 
  -5   4   4      188.03      183.96      6.41 o 
  -4   4   4      915.75      943.45      9.57 o 
  -3   4   4       27.43       28.73      1.81 o 
  -2   4   4      936.61      897.31      7.28 o 
  -1   4   4      216.27      212.19      4.71 o 
   0   4   4     1015.17     1020.13      7.84 o 
   1   4   4      945.01      951.98     12.54 o 
   2   4   4      764.48      757.85      4.47 o 
   3   4   4      104.58      108.86      6.91 o 
   4   4   4       35.00       32.48      2.26 o 
   5   4   4      222.24      219.32      5.48 o 
   6   4   4        7.44        6.00      1.63 o 
   7   4   4       76.79       83.63      5.22 o 
  -8   5   4       75.87       73.64      5.47 o 
  -7   5   4       57.73       57.33      5.75 o 
  -6   5   4       11.72       10.48      2.52 o 
  -5   5   4       96.49       92.40      3.54 o 
  -4   5   4      760.43      789.80      9.84 o 
  -3   5   4     1070.87     1116.69     18.65 o 
  -2   5   4       12.17        7.04      1.77 o 
  -1   5   4       59.26       75.22      2.44 o 
   0   5   4      569.51      566.10      5.66 o 
   1   5   4     2007.59     2086.48     18.46 o 
   2   5   4      732.46      773.51      7.85 o 
   3   5   4        9.39       12.22      1.46 o 
   4   5   4       93.60       91.78      5.77 o 
   5   5   4      149.93      156.34      8.63 o 
   6   5   4      217.43      231.88     10.15 o 
   7   5   4        0.04        2.31      2.09 o 
  -8   6   4       51.52       38.36      4.29 o 
  -7   6   4      171.49      183.49     13.10 o 
  -6   6   4      102.15      109.25      4.44 o 
  -5   6   4       15.68       19.83      3.02 o 
  -4   6   4      281.96      274.30      5.26 o 
  -3   6   4     1606.52     1668.58     15.30 o 
  -2   6   4      423.57      390.42     12.65 o 
  -1   6   4       37.38       45.86      1.95 o 
   0   6   4        3.06        4.03      0.78 o 
   1   6   4     2358.25     2430.62     14.78 o 
   2   6   4     2210.38     2256.33     18.90 o 
   3   6   4       45.02       52.66      2.80 o 
   4   6   4        0.11        0.06      1.19 o 
   5   6   4       30.24       29.05      2.29 o 
   6   6   4      401.90      447.62      8.21 o 
   7   6   4      164.89      161.36      9.68 o 
  -7   7   4      121.41      123.18     11.19 o 
  -6   7   4      428.13      462.29      8.33 o 
  -5   7   4      179.71      168.01      5.02 o 
  -4   7   4       10.08        8.51      1.29 o 
  -3   7   4      108.64      111.38      4.56 o 
  -2   7   4      866.85      885.82      9.70 o 
  -1   7   4     1351.47     1364.15     12.65 o 
   0   7   4       67.95       64.61      2.36 o 
   1   7   4      352.31      337.72      8.37 o 
   2   7   4      811.55      847.10     10.37 o 
   3   7   4      315.80      336.97      8.50 o 
   4   7   4       94.39       98.48      9.23 o 
   5   7   4       10.20        8.97      1.80 o 
   6   7   4      295.48      313.26      7.93 o 
  -7   8   4        3.54        1.68      1.28 o 
  -6   8   4       25.53       28.93      2.84 o 
  -5   8   4       21.29       17.25      1.85 o 
  -4   8   4      196.29      179.50      4.50 o 
  -3   8   4        9.68        6.61      1.15 o 
  -2   8   4       12.60        9.52      1.27 o 
  -1   8   4       52.27       46.73      2.15 o 
   0   8   4      373.56      327.05      4.65 o 
   1   8   4      140.17      120.78      3.91 o 
   2   8   4        0.87        1.03      1.38 o 
   3   8   4       51.43       49.06      3.03 o 
   4   8   4      344.46      346.20     10.71 o 
   5   8   4       54.33       52.21      5.18 o 
   6   8   4        8.45        4.37      2.97 o 
  -6   9   4       99.43       91.35      5.15 o 
  -5   9   4      209.53      189.83      6.26 o 
  -4   9   4      104.85      104.45      3.71 o 
  -3   9   4      227.56      236.38      5.48 o 
  -2   9   4      390.02      373.71      6.86 o 
  -1   9   4      690.83      664.01     16.32 o 
   0   9   4      321.01      336.31     10.60 o 
   1   9   4      297.46      297.59      9.02 o 
   2   9   4      458.04      448.77     12.96 o 
   3   9   4       91.86       83.93      5.56 o 
   4   9   4       63.80       61.74      4.93 o 
   5   9   4      170.56      182.71      9.14 o 
  -6  10   4      136.66      132.56      7.60 o 
  -5  10   4        0.48        4.78      2.53 o 
  -4  10   4      246.85      237.84     10.79 o 
  -3  10   4      126.41      161.95      7.46 o 
  -2  10   4      931.99      959.14     16.97 o 
  -1  10   4       48.55       46.66      4.54 o 
   0  10   4      296.12      275.59      9.94 o 
   1  10   4       56.29       69.64      4.94 o 
   2  10   4      849.31      936.57     17.01 o 
   3  10   4      198.79      207.93      8.42 o 
   4  10   4       81.70       81.08      6.40 o 
  -5  11   4      125.96      110.93      7.28 o 
  -4  11   4        7.26       10.32      2.79 o 
  -3  11   4       84.19       73.53      5.66 o 
  -2  11   4      184.00      203.19     10.21 o 
  -1  11   4      356.27      315.73     13.54 o 
   0  11   4       39.12       30.89      4.11 o 
   1  11   4       11.37       10.31      2.97 o 
   2  11   4       40.94       52.77      5.04 o 
   3  11   4      139.94      129.00      7.45 o 
  -4  12   4        5.20        7.50      3.28 o 
  -3  12   4        0.21       -1.54      2.06 o 
  -2  12   4       12.32       11.24      2.22 o 
  -1  12   4      196.76      189.16      9.30 o 
   0  12   4      112.74      106.33      6.82 o 
   1  12   4       23.97       22.93      3.69 o 
   2  12   4       11.53       10.57      3.90 o 
  -2  13   4        2.03        2.12      2.48 o 
  -1  13   4        0.66        5.31      2.76 o 
   0  13   4       18.77       24.15      4.58 o 
  -2 -14   5       18.33       17.65      2.22 o 
  -1 -14   5       16.43       13.69      1.80 o 
   0 -14   5      174.25      178.98      5.82 o 
   1 -14   5        2.33        1.50      1.13 o 
   2 -14   5       40.92       39.95      2.93 o 
   3 -14   5        1.66        3.16      1.67 o 
  -2 -13   5        0.04        0.87      0.79 o 
  -1 -13   5       51.03       50.67      4.04 o 
   0 -13   5      311.35      323.27      6.44 o 
   1 -13   5      110.25      110.60      4.21 o 
   2 -13   5       28.14       28.29      2.78 o 
   3 -13   5        2.99        5.29      2.12 o 
   4 -13   5       59.34       73.82      6.44 o 
  -3 -12   5      218.02      225.34      5.23 o 
  -2 -12   5       54.13       52.73      3.11 o 
  -1 -12   5        4.99        5.45      1.05 o 
   0 -12   5      537.36      530.15      7.68 o 
   1 -12   5      324.39      315.35      6.26 o 
   2 -12   5      126.42      114.02      4.60 o 
   3 -12   5      176.15      183.55      6.97 o 
   4 -12   5      140.96      148.44      5.45 o 
   5 -12   5      211.83      220.06      7.08 o 
  -4 -11   5       73.41       66.64      4.61 o 
  -3 -11   5      541.27      531.68      7.35 o 
  -2 -11   5      322.10      296.12      5.79 o 
  -1 -11   5      631.67      587.73      8.57 o 
   0 -11   5       11.87       11.93      1.71 o 
   1 -11   5      756.64      741.00      8.99 o 
   2 -11   5      506.05      464.43      8.75 o 
   3 -11   5      452.11      419.26     11.56 o 
   4 -11   5       75.50       84.37      6.77 o 
   5 -11   5      213.57      206.72      5.89 o 
   6 -11   5      285.02      295.52     14.10 o 
  -5 -10   5      155.11      176.85      6.67 o 
  -4 -10   5        0.59        0.99      0.83 o 
  -3 -10   5      108.61       95.00      3.15 o 
  -2 -10   5       41.01       41.80      2.48 o 
  -1 -10   5      558.85      592.08     10.39 o 
   0 -10   5      137.27      129.22      3.54 o 
   1 -10   5        1.00        1.23      0.88 o 
   2 -10   5        7.05        5.50      2.04 o 
   3 -10   5      137.04      145.35      4.64 o 
   4 -10   5       41.01       44.59      3.06 o 
   5 -10   5       63.33       62.44      3.83 o 
   6 -10   5        6.40        9.86      1.79 o 
   7 -10   5       15.88       12.14      2.09 o 
  -5  -9   5       14.21       12.74      2.50 o 
  -4  -9   5      611.74      675.88     14.73 o 
  -3  -9   5        0.62        1.87      1.28 o 
  -2  -9   5        4.10        1.82      1.38 o 
  -1  -9   5       14.02       11.49      1.27 o 
   0  -9   5     1857.41     1904.34     18.76 o 
   1  -9   5      444.02      438.92      9.14 o 
   2  -9   5        1.76        1.85      1.01 o 
   3  -9   5       63.92       59.93      4.18 o 
   4  -9   5      292.48      315.35      7.06 o 
   5  -9   5      150.85      164.91      6.82 o 
   6  -9   5      173.68      170.89      5.39 o 
   7  -9   5        9.66       14.73      2.27 o 
  -6  -8   5       10.60       10.29      2.34 o 
  -5  -8   5       56.67       55.63      2.03 o 
  -4  -8   5        6.83        8.46      1.04 o 
  -3  -8   5      185.62      175.56      2.78 o 
  -2  -8   5      261.63      289.67      3.42 o 
  -1  -8   5        2.39        1.47      0.52 o 
   0  -8   5      357.23      344.88      5.68 o 
   1  -8   5      467.02      482.10      3.59 o 
   2  -8   5       60.65       71.27      1.90 o 
   3  -8   5      148.60      140.09      2.90 o 
   4  -8   5       66.88       63.48      2.90 o 
   5  -8   5      463.37      479.37      9.38 o 
   6  -8   5      118.36      119.02      8.22 o 
   7  -8   5       59.86       61.05      5.90 o 
  -6  -7   5      249.97      254.06      9.93 o 
  -5  -7   5       12.56       11.69      2.06 o 
  -4  -7   5       64.48       60.16      3.39 o 
  -3  -7   5      754.80      758.64      6.69 o 
  -2  -7   5     2051.71     2190.58     10.31 o 
  -1  -7   5      496.61      520.60      3.94 o 
   0  -7   5        1.93        1.51      0.96 o 
   1  -7   5      302.14      286.83      4.11 o 
   2  -7   5      717.33      725.33      5.59 o 
   3  -7   5      314.18      319.28      6.20 o 
   4  -7   5      257.56      249.97      4.14 o 
   5  -7   5       18.99       21.13      1.99 o 
   6  -7   5      172.57      166.32      5.63 o 
   7  -7   5       65.24       61.49      3.43 o 
   8  -7   5       28.22       31.27      5.85 o 
  -7  -6   5       48.58       43.32      4.87 o 
  -6  -6   5      124.18      118.93      5.72 o 
  -5  -6   5       95.51      111.68      4.93 o 
  -4  -6   5      111.67      103.03      3.89 o 
  -3  -6   5       55.97       61.01      2.08 o 
  -2  -6   5      544.71      487.16      3.98 o 
  -1  -6   5     1533.88     1563.30      6.89 o 
   0  -6   5      743.31      728.18      4.35 o 
   1  -6   5      343.11      366.88      6.32 o 
   2  -6   5       23.33       20.60      1.32 o 
   3  -6   5      221.30      227.14      3.21 o 
   4  -6   5     1339.10     1364.57     11.13 o 
   5  -6   5        0.43        1.37      1.19 o 
   6  -6   5       20.73       20.26      2.18 o 
   7  -6   5        8.17        6.39      2.35 o 
   8  -6   5       45.30       53.68      5.36 o 
  -8  -5   5      115.19       98.85      6.50 o 
  -7  -5   5       85.77       84.05      5.50 o 
  -6  -5   5      183.90      172.78      6.91 o 
  -5  -5   5        1.16       -0.11      1.33 o 
  -4  -5   5      643.75      692.72     10.96 o 
  -3  -5   5     2183.19     2393.91     21.03 o 
  -2  -5   5     1447.05     1582.12     13.37 o 
  -1  -5   5       29.39       45.22      1.28 o 
   0  -5   5       90.32       73.01      2.24 o 
   1  -5   5     5576.86     5888.35     40.29 o 
   2  -5   5      248.07      276.43      4.30 o 
   3  -5   5      103.28       94.76      2.41 o 
   4  -5   5      764.94      832.93      7.93 o 
   5  -5   5     1142.90     1237.57      9.30 o 
   6  -5   5        1.15        2.21      0.80 o 
   7  -5   5       25.83       19.65      2.93 o 
   8  -5   5       86.99       83.24      6.53 o 
  -8  -4   5       10.51       12.01      2.65 o 
  -7  -4   5      325.35      326.74     12.64 o 
  -6  -4   5        9.98        8.76      1.91 o 
  -5  -4   5       69.68       69.27      3.78 o 
  -4  -4   5        1.59        0.95      1.28 o 
  -3  -4   5     4302.78     4604.63     15.43 o 
  -2  -4   5      850.07      921.90      6.16 o 
  -1  -4   5      287.47      330.83      3.56 o 
   0  -4   5     1452.72     1538.92     11.82 o 
   1  -4   5     5106.29     5013.34     23.33 o 
   2  -4   5     1733.91     1817.98      9.24 o 
   3  -4   5       14.76       15.71      1.27 o 
   4  -4   5      111.16      113.32      2.73 o 
   5  -4   5      797.40      832.05      8.55 o 
   6  -4   5      135.19      141.41      3.43 o 
   7  -4   5       18.28       20.79      4.14 o 
   8  -4   5       38.35       33.80      5.46 o 
  -8  -3   5        1.73        2.88      1.90 o 
  -7  -3   5       93.96       88.83      5.92 o 
  -6  -3   5      126.17      136.74      5.75 o 
  -5  -3   5      339.58      351.45      8.07 o 
  -4  -3   5        1.81        1.41      1.36 o 
  -3  -3   5      273.07      244.02      4.74 o 
  -2  -3   5     2084.09     2162.37     14.18 o 
  -1  -3   5      619.24      766.82      4.59 o 
   0  -3   5      104.09       86.97      1.20 o 
   1  -3   5      111.45       64.66      1.92 o 
   2  -3   5     2788.07     2849.71     12.48 o 
   3  -3   5        6.73        4.21      0.80 o 
   4  -3   5      128.20      117.59      2.54 o 
   5  -3   5       36.96       36.73      1.96 o 
   6  -3   5       90.36       85.00      3.70 o 
   7  -3   5       24.88       29.94      2.76 o 
   8  -3   5       27.69       28.94      4.91 o 
  -8  -2   5       47.43       42.60      5.15 o 
  -7  -2   5       70.83       73.19      5.07 o 
  -6  -2   5      362.38      402.10     10.51 o 
  -5  -2   5      117.92      130.64      4.81 o 
  -4  -2   5      644.95      688.60      8.81 o 
  -3  -2   5       13.19       16.38      1.21 o 
  -2  -2   5     3388.54     3468.87     24.91 o 
  -1  -2   5      660.40      675.22      8.17 o 
   0  -2   5      671.97      753.06      5.14 o 
   1  -2   5       64.36       63.10      2.34 o 
   2  -2   5     1995.00     2022.07     14.22 o 
   3  -2   5      486.49      549.22      5.40 o 
   4  -2   5      692.14      716.12     10.13 o 
   5  -2   5      304.89      290.73      5.22 o 
   6  -2   5       14.82       13.11      1.91 o 
   7  -2   5       85.04       80.73      4.29 o 
   8  -2   5       93.44       92.98      7.44 o 
  -8  -1   5       93.46       98.58      6.50 o 
  -7  -1   5       20.74       18.74      3.20 o 
  -6  -1   5      141.79      132.72      5.62 o 
  -5  -1   5       26.31       24.85      2.55 o 
  -4  -1   5      917.34      977.03     10.85 o 
  -3  -1   5     2054.63     2087.88     19.80 o 
  -2  -1   5       86.85       86.18      2.08 o 
  -1  -1   5        3.93        4.16      0.37 o 
   0  -1   5      413.97      378.62      5.47 o 
   1  -1   5     3238.22     3234.98     45.68 o 
   2  -1   5       39.57       45.42      1.30 o 
   3  -1   5       91.95       99.11      2.19 o 
   4  -1   5      113.71      105.62      2.14 o 
   5  -1   5      256.61      251.31      5.58 o 
   6  -1   5       34.19       32.55      2.86 o 
   7  -1   5       11.89       12.26      3.66 o 
   8  -1   5       26.84       20.55      4.42 o 
  -8   0   5       18.33       15.82      3.60 o 
  -7   0   5      325.73      322.49      9.18 o 
  -6   0   5       28.62       38.12      3.46 o 
  -5   0   5        5.71        6.48      1.29 o 
  -4   0   5       29.28       32.84      2.42 o 
  -3   0   5     4400.88     4641.14     26.71 o 
  -2   0   5      541.82      443.53      4.22 o 
  -1   0   5     2005.93     2009.93     19.57 o 
   0   0   5      967.62     1013.85      7.11 o 
   1   0   5      633.28      670.55      6.61 o 
   2   0   5     4822.39     4870.27     22.61 o 
   3   0   5      187.60      202.84      3.37 o 
   4   0   5       55.45       57.35      1.50 o 
   5   0   5      106.05      123.08      6.89 o 
   6   0   5      222.00      241.92     12.88 o 
   7   0   5       92.74      105.00      5.49 o 
   8   0   5        0.78       -1.09      2.34 o 
  -8   1   5        8.28        5.17      2.30 o 
  -7   1   5       67.25       62.40      4.95 o 
  -6   1   5      493.25      524.99     10.97 o 
  -5   1   5      148.09      147.87      5.05 o 
  -4   1   5       54.19       45.13      2.70 o 
  -3   1   5     1020.17     1030.73      7.73 o 
  -2   1   5     2784.02     2844.61     17.35 o 
  -1   1   5      134.59      164.75      2.87 o 
   0   1   5       49.10       37.94      1.36 o 
   1   1   5      570.99      465.08     13.59 o 
   2   1   5     5087.34     5297.88     65.98 o 
   3   1   5     1014.62     1040.95     10.49 o 
   4   1   5       39.35       44.56      3.43 o 
   5   1   5       25.60       27.56      2.17 o 
   6   1   5      181.17      186.31      5.10 o 
   7   1   5      242.33      258.16     15.09 o 
   8   1   5       89.53       81.25      6.30 o 
  -8   2   5        0.80        1.63      2.18 o 
  -7   2   5       13.26       17.66      3.08 o 
  -6   2   5      322.53      336.85      9.85 o 
  -5   2   5      973.30     1028.26     16.58 o 
  -4   2   5      130.43      141.91      3.34 o 
  -3   2   5        0.69        5.00      1.20 o 
  -2   2   5      398.97      445.25      4.85 o 
  -1   2   5     3287.81     3477.30     17.51 o 
   0   2   5      371.90      382.61      5.80 o 
   1   2   5      314.77      357.26      5.71 o 
   2   2   5      226.28      271.69     10.00 o 
   3   2   5     2158.66     2287.31     37.44 o 
   4   2   5       63.41       67.83      2.74 o 
   5   2   5       50.07       44.57      2.59 o 
   6   2   5        5.87        6.66      1.59 o 
   7   2   5      206.29      216.62      7.04 o 
   8   2   5       51.46       51.44      6.19 o 
  -8   3   5        0.95        1.01      1.35 o 
  -7   3   5        8.83        6.33      2.21 o 
  -6   3   5        1.45        2.56      2.07 o 
  -5   3   5       36.04       34.76      2.42 o 
  -4   3   5      128.00      114.12      3.30 o 
  -3   3   5      141.56      170.18      3.88 o 
  -2   3   5       14.43       10.70      1.03 o 
  -1   3   5      566.98      588.11     10.69 o 
   0   3   5       89.76       48.63      1.94 o 
   1   3   5      700.73      569.34      5.66 o 
   2   3   5        5.04        4.37      0.44 o 
   3   3   5        2.78        2.60      1.12 o 
   4   3   5      271.70      264.03      5.29 o 
   5   3   5       27.61       26.39      3.71 o 
   6   3   5      146.25      160.21      7.12 o 
   7   3   5       11.13       13.31      3.07 o 
  -8   4   5       15.10       13.30      3.13 o 
  -7   4   5       96.37       90.93      6.57 o 
  -6   4   5      200.55      190.27      6.11 o 
  -5   4   5       64.63       58.57      4.01 o 
  -4   4   5       50.62       52.62      6.29 o 
  -3   4   5      322.52      335.63      4.83 o 
  -2   4   5     1541.33     1579.83     23.45 o 
  -1   4   5       50.34       62.22      2.41 o 
   0   4   5      425.72      396.72      4.93 o 
   1   4   5      621.34      593.12     13.41 o 
   2   4   5     1363.12     1406.89     10.79 o 
   3   4   5       78.17       72.16      2.61 o 
   4   4   5        0.11        2.62      1.86 o 
   5   4   5      130.05      150.97      5.58 o 
   6   4   5      286.33      291.11      6.85 o 
   7   4   5       30.52       32.37      2.99 o 
  -8   5   5       31.09       31.59      3.73 o 
  -7   5   5      110.43      117.93      4.61 o 
  -6   5   5      438.44      466.25     14.33 o 
  -5   5   5      171.36      159.51      4.52 o 
  -4   5   5       11.77       14.41      3.77 o 
  -3   5   5      167.62      170.80      4.28 o 
  -2   5   5     2093.70     2183.04     14.08 o 
  -1   5   5      571.48      617.54      9.25 o 
   0   5   5        0.91        3.95      1.89 o 
   1   5   5       22.33       26.46      1.71 o 
   2   5   5     1367.85     1414.58     10.00 o 
   3   5   5      263.21      270.00      5.31 o 
   4   5   5       40.66       44.70      2.59 o 
   5   5   5        6.97        7.77      1.63 o 
   6   5   5      322.56      337.09      7.19 o 
   7   5   5       88.00       87.32      4.73 o 
  -8   6   5        0.92        2.01      1.41 o 
  -7   6   5        2.13        0.39      1.71 o 
  -6   6   5      182.59      177.86      5.28 o 
  -5   6   5      454.31      472.58      9.31 o 
  -4   6   5       51.34       52.13      2.57 o 
  -3   6   5        0.02        1.13      1.14 o 
  -2   6   5      373.36      373.27      5.24 o 
  -1   6   5     1555.08     1604.92     10.19 o 
   0   6   5      586.68      570.41      6.20 o 
   1   6   5       99.04      102.08      2.93 o 
   2   6   5       27.34       33.04      2.26 o 
   3   6   5      362.00      374.38      6.19 o 
   4   6   5      275.05      281.53     16.07 o 
   5   6   5      117.48      112.62      5.04 o 
   6   6   5        8.37        8.79      2.48 o 
  -7   7   5       43.04       39.12      3.07 o 
  -6   7   5       14.18       17.67      2.34 o 
  -5   7   5      274.19      265.64      7.46 o 
  -4   7   5      124.67      127.17      3.82 o 
  -3   7   5      278.06      269.58      5.18 o 
  -2   7   5        0.46        2.90      1.27 o 
  -1   7   5      337.36      316.46      5.49 o 
   0   7   5      543.63      575.67      7.60 o 
   1   7   5     1127.03     1180.88     25.15 o 
   2   7   5      125.12      116.90      3.60 o 
   3   7   5      138.67      124.40      3.72 o 
   4   7   5      168.55      179.42      4.65 o 
   5   7   5      276.71      281.77      6.63 o 
   6   7   5      103.57      102.19      4.36 o 
  -7   8   5        4.58       11.03      3.79 o 
  -6   8   5        7.99       10.65      2.30 o 
  -5   8   5        3.14        3.33      1.44 o 
  -4   8   5        1.03        0.19      0.83 o 
  -3   8   5        7.24        5.65      1.02 o 
  -2   8   5        9.64        4.61      1.05 o 
  -1   8   5        9.14        6.03      1.26 o 
   0   8   5       23.72       19.69      2.30 o 
   1   8   5        9.79        7.72      1.34 o 
   2   8   5       36.59       30.14      5.45 o 
   3   8   5        4.31        4.39      1.18 o 
   4   8   5       13.31       12.76      3.38 o 
   5   8   5        1.54       -0.70      2.34 o 
  -6   9   5      237.47      262.06      7.44 o 
  -5   9   5       34.21       29.75      2.84 o 
  -4   9   5       34.72       30.61      2.40 o 
  -3   9   5       96.37       89.93      3.29 o 
  -2   9   5      543.54      551.63     14.41 o 
  -1   9   5      422.87      421.31     10.47 o 
   0   9   5      107.46       89.53      5.30 o 
   1   9   5      266.62      264.00      9.92 o 
   2   9   5      145.33      148.22      7.04 o 
   3   9   5       74.68       83.36      6.66 o 
   4   9   5      129.62      128.88      7.09 o 
   5   9   5       48.35       44.06      5.17 o 
  -5  10   5       26.88       32.30      4.65 o 
  -4  10   5       33.60       33.32      4.22 o 
  -3  10   5       10.94        9.20      2.59 o 
  -2  10   5      439.61      425.22     11.18 o 
  -1  10   5      281.33      286.57      9.28 o 
   0  10   5      298.42      303.37     10.05 o 
   1  10   5      106.82      100.18      6.58 o 
   2  10   5       91.67       79.94      5.72 o 
   3  10   5       82.59       91.69      6.51 o 
   4  10   5      266.16      278.21     10.36 o 
  -5  11   5       89.10       85.72      6.69 o 
  -4  11   5      105.60      110.57      7.00 o 
  -3  11   5      156.20      153.15      7.64 o 
  -2  11   5        4.75        6.20      2.47 o 
  -1  11   5      101.73      101.64      6.74 o 
   0  11   5      167.34      184.90      8.49 o 
   1  11   5      168.01      166.25      7.92 o 
   2  11   5       25.81       28.54      4.80 o 
   3  11   5       10.49        6.11      2.72 o 
  -3  12   5      169.84      191.39      9.10 o 
  -2  12   5      123.59      110.34      7.17 o 
  -1  12   5        4.63        5.93      2.69 o 
   0  12   5        1.12        2.20      1.91 o 
   1  12   5       21.50       22.93      4.01 o 
  -2 -14   6       72.37       71.36      5.04 o 
  -1 -14   6        0.36        0.08      1.59 o 
   0 -14   6      179.06      176.79      6.07 o 
   1 -14   6      108.01       89.79      4.00 o 
   2 -14   6      156.07      143.85      7.16 o 
   3 -14   6        3.04        5.83      2.23 o 
  -2 -13   6       92.22       94.29      5.30 o 
  -1 -13   6       36.51       37.80      3.57 o 
   0 -13   6       16.59       16.45      2.99 o 
   1 -13   6       40.80       40.40      2.90 o 
   2 -13   6      142.82      141.94      4.88 o 
   3 -13   6       27.20       29.03      2.75 o 
   4 -13   6        4.90        2.78      1.25 o 
  -2 -12   6       87.83       86.12      8.65 o 
  -1 -12   6      509.41      503.37      7.45 o 
   0 -12   6      201.86      193.83      6.34 o 
   1 -12   6        7.27        9.56      2.07 o 
   2 -12   6      166.86      159.67      4.63 o 
   3 -12   6       60.46       60.25      3.83 o 
   4 -12   6       73.28       70.17      3.76 o 
   5 -12   6       83.58       84.13      4.67 o 
  -4 -11   6       76.45       63.66      4.07 o 
  -3 -11   6      100.23      105.28      3.90 o 
  -2 -11   6        7.24        6.86      1.99 o 
  -1 -11   6      679.70      664.06     10.45 o 
   0 -11   6      685.10      629.30     13.69 o 
   1 -11   6      270.98      260.89      5.32 o 
   2 -11   6       23.12       22.32      2.87 o 
   3 -11   6      134.16      123.24      4.25 o 
   4 -11   6      473.80      459.08     11.69 o 
   5 -11   6      429.18      414.92      8.30 o 
   6 -11   6       45.84       51.41      7.51 o 
  -4 -10   6      128.79      125.39      4.06 o 
  -3 -10   6      685.99      745.36     11.19 o 
  -2 -10   6       88.68       82.72      2.91 o 
  -1 -10   6       21.25       20.24      1.87 o 
   0 -10   6       30.47       33.70      2.11 o 
   1 -10   6      802.60      784.18      9.21 o 
   2 -10   6      134.11      122.89      3.93 o 
   3 -10   6       10.67       13.44      1.97 o 
   4 -10   6        3.15        1.45      2.12 o 
   5 -10   6      347.64      356.40      9.93 o 
   6 -10   6      113.83      113.53      4.56 o 
  -4  -9   6        0.25        1.77      0.95 o 
  -3  -9   6      230.12      225.15      4.92 o 
  -2  -9   6     2040.36     2151.48     16.03 o 
  -1  -9   6       93.68       94.21      3.86 o 
   0  -9   6       12.88       18.08      1.60 o 
   1  -9   6       24.38       26.74      2.08 o 
   2  -9   6     1184.13     1247.13      7.16 o 
   3  -9   6      321.80      316.60      4.34 o 
   4  -9   6        0.19        2.35      1.07 o 
   5  -9   6      149.54      149.59      4.81 o 
   6  -9   6      185.57      204.38      9.36 o 
   7  -9   6       10.45       12.71      2.18 o 
  -5  -8   6       67.72       70.69      3.21 o 
  -4  -8   6      104.65      101.92      2.40 o 
  -3  -8   6       75.09       81.86      2.03 o 
  -2  -8   6       83.97       83.55      2.65 o 
  -1  -8   6        5.91        6.33      0.64 o 
   0  -8   6        3.77        2.24      0.73 o 
   1  -8   6       10.06       13.45      0.88 o 
   2  -8   6       68.71       60.84      1.85 o 
   3  -8   6      192.97      190.53      3.38 o 
   4  -8   6       60.64       61.49      2.40 o 
   5  -8   6       11.33       11.65      1.42 o 
   6  -8   6        0.24        0.71      1.47 o 
   7  -8   6        8.99        9.92      2.45 o 
  -7  -7   6       49.66       49.28      4.60 o 
  -6  -7   6       85.32       86.16      6.08 o 
  -5  -7   6      166.26      181.85      6.45 o 
  -4  -7   6      487.66      518.53      6.33 o 
  -3  -7   6      345.48      355.50      4.32 o 
  -2  -7   6      109.41      107.00      2.03 o 
  -1  -7   6       99.65       93.99      1.74 o 
   0  -7   6     1455.57     1469.77     10.26 o 
   1  -7   6      630.48      644.67      5.52 o 
   2  -7   6       66.20       65.27      3.22 o 
   3  -7   6       24.12       28.11      2.65 o 
   4  -7   6      593.52      616.81      6.07 o 
   5  -7   6      399.15      415.32      7.62 o 
   6  -7   6       54.65       53.51      2.71 o 
   7  -7   6        3.27        3.55      1.85 o 
  -6  -6   6        4.52        5.72      1.68 o 
  -5  -6   6       91.54       88.75      3.00 o 
  -4  -6   6      134.64      132.03      4.70 o 
  -3  -6   6     2110.93     2225.89     11.71 o 
  -2  -6   6     1152.55     1154.15      6.68 o 
  -1  -6   6       18.79       23.82      1.03 o 
   0  -6   6      124.89       83.42      1.91 o 
   1  -6   6     1945.64     1952.10      9.27 o 
   2  -6   6      979.32     1026.18      6.79 o 
   3  -6   6        0.99        1.33      1.23 o 
   4  -6   6        0.36        1.42      1.19 o 
   5  -6   6      220.70      216.56      9.32 o 
   6  -6   6      246.03      242.46      4.70 o 
   7  -6   6        2.68        1.62      1.76 o 
   8  -6   6        0.03        4.14      1.98 o 
  -6  -5   6       86.02       80.72      4.70 o 
  -5  -5   6       34.08       35.16      2.20 o 
  -4  -5   6        8.56       10.34      1.18 o 
  -3  -5   6     1409.96     1505.88     20.25 o 
  -2  -5   6     3089.97     3377.58     22.43 o 
  -1  -5   6      193.81      220.45      3.31 o 
   0  -5   6      207.30      264.74      3.87 o 
   1  -5   6       76.21       67.03      1.71 o 
   2  -5   6     2797.83     2875.46     12.67 o 
   3  -5   6     2127.75     2247.74     11.87 o 
   4  -5   6        0.38        0.23      1.09 o 
   5  -5   6        6.07        5.36      1.28 o 
   6  -5   6      301.88      332.03      6.08 o 
   7  -5   6      285.21      298.58      9.30 o 
   8  -5   6        1.84        1.86      2.62 o 
  -7  -4   6       73.48       73.05      5.52 o 
  -5  -4   6      128.39      139.42      4.90 o 
  -4  -4   6       82.51       79.18      3.95 o 
  -3  -4   6       60.69       61.30      1.98 o 
  -2  -4   6      639.70      675.22     12.21 o 
  -1  -4   6     1397.40     1322.09      5.20 o 
   0  -4   6       15.75       17.04      0.69 o 
   1  -4   6      191.49      200.72      3.04 o 
   2  -4   6      118.92      126.26      3.92 o 
   3  -4   6     2228.80     2328.13     11.62 o 
   4  -4   6      363.12      341.28      4.30 o 
   5  -4   6        8.30        5.69      1.43 o 
   6  -4   6        0.20        1.77      0.92 o 
   7  -4   6      205.88      186.46      9.42 o 
   8  -4   6       58.92       59.08      6.26 o 
  -8  -3   6        9.80        9.33      2.19 o 
  -7  -3   6       22.45       19.40      2.78 o 
  -6  -3   6       51.21       50.36      3.59 o 
  -5  -3   6        9.75        9.18      2.20 o 
  -4  -3   6      113.42      100.89      4.32 o 
  -3  -3   6       85.92       62.07      3.33 o 
  -2  -3   6      411.97      442.93      5.13 o 
  -1  -3   6      106.17      174.31      4.70 o 
   1  -3   6      489.07      371.74      5.37 o 
   2  -3   6      278.24      267.18      4.17 o 
   3  -3   6      233.01      188.94      3.39 o 
   4  -3   6        5.47        6.48      1.13 o 
   5  -3   6       17.56       22.15      2.16 o 
   6  -3   6       68.39       73.77      2.59 o 
   7  -3   6        4.58        3.75      1.81 o 
   8  -3   6       16.40       17.71      3.52 o 
  -8  -2   6       37.22       37.07      4.33 o 
  -7  -2   6      185.93      177.60      7.00 o 
  -6  -2   6      219.20      220.15      7.68 o 
  -5  -2   6       81.32       80.35      4.91 o 
  -4  -2   6      829.17      893.04     21.54 o 
  -3  -2   6     1919.66     2121.63     11.55 o 
  -2  -2   6     1556.78     1705.96     15.80 o 
  -1  -2   6        8.66        4.91      0.92 o 
   0  -2   6      218.15      179.33      2.98 o 
   1  -2   6     6048.69     6250.94     37.85 o 
   2  -2   6     4517.50     4917.17     32.62 o 
   3  -2   6        9.45       12.07      0.94 o 
   4  -2   6        0.90        1.96      0.69 o 
   5  -2   6       98.61      117.55      2.75 o 
   6  -2   6      672.67      780.41     10.41 o 
   7  -2   6       66.99       55.67      3.98 o 
   8  -2   6        0.65        2.19      2.62 o 
  -8  -1   6       86.52       77.86      5.11 o 
  -7  -1   6       75.46       68.11      4.54 o 
  -6  -1   6      567.58      602.14     13.81 o 
  -5  -1   6        0.30        1.28      1.26 o 
  -4  -1   6      175.75      167.59      3.42 o 
  -3  -1   6       42.05       46.21      1.85 o 
  -2  -1   6     7036.22     7492.91    141.29 o 
  -1  -1   6       21.13       11.56      0.47 o 
   0  -1   6      700.95      634.24      5.15 o 
   1  -1   6      102.13      112.62      2.57 o 
   2  -1   6     8558.88     8614.00    162.22 o 
   3  -1   6      882.79      944.53     12.02 o 
   4  -1   6      196.07      203.61      3.02 o 
   5  -1   6       77.38       68.09      2.02 o 
   6  -1   6      344.36      356.31      7.03 o 
   7  -1   6      259.14      272.79      8.52 o 
   8  -1   6        0.26        2.05      1.72 o 
  -8   0   6       24.13       15.50      2.72 o 
  -7   0   6       21.97       26.67      3.89 o 
  -6   0   6       64.01       68.63      4.25 o 
  -5   0   6     1089.57     1144.93     12.59 o 
  -4   0   6      178.92      191.41      3.64 o 
  -3   0   6        0.54       -0.70      0.79 o 
  -2   0   6       24.79       24.32      1.25 o 
  -1   0   6     3082.42     3324.07     16.18 o 
   0   0   6      140.65      206.09      3.66 o 
   1   0   6       54.81       36.06      2.20 o 
   2   0   6       21.73       25.25      1.44 o 
   3   0   6      392.92      421.38     11.19 o 
   4   0   6        1.53        2.18      1.01 o 
   5   0   6      116.34      116.98      3.77 o 
   6   0   6       12.27       13.14      1.98 o 
   7   0   6      281.56      325.77      9.57 o 
   8   0   6       14.02       12.16      2.64 o 
  -8   1   6       20.02       20.06      3.43 o 
  -7   1   6        0.28        1.63      1.80 o 
  -6   1   6        0.60       -0.06      2.90 o 
  -5   1   6      404.83      389.76      6.71 o 
  -4   1   6      460.35      500.11      6.11 o 
  -3   1   6      172.25      165.97      3.68 o 
  -2   1   6       86.41       87.37      2.44 o 
  -1   1   6     1875.12     1858.92     11.07 o 
   0   1   6     1444.52     1503.15     14.18 o 
   1   1   6      454.57      458.95      8.98 o 
   2   1   6      687.54      637.62     11.15 o 
   3   1   6       56.61       51.66      1.22 o 
   4   1   6      371.89      402.94      9.20 o 
   5   1   6      170.71      159.37      4.58 o 
   6   1   6      120.78      112.01      4.36 o 
   7   1   6        0.07        2.87      1.71 o 
   8   1   6       24.26       27.46      4.48 o 
  -8   2   6       81.18       80.40      4.58 o 
  -7   2   6       81.78       82.04      4.76 o 
  -6   2   6       68.22       72.12      3.32 o 
  -5   2   6       11.08        9.22      3.84 o 
  -4   2   6      402.19      420.03      5.84 o 
  -3   2   6     1461.73     1525.67     10.76 o 
  -2   2   6      313.24      356.31      6.89 o 
  -1   2   6       52.14       47.28      1.82 o 
   0   2   6       80.95      101.48      2.66 o 
   1   2   6     4204.24     4288.26     18.31 o 
   2   2   6     1781.21     1863.79     12.35 o 
   3   2   6        5.72        3.91      1.76 o 
   4   2   6        2.79        6.34      1.84 o 
   5   2   6      526.31      555.51     10.01 o 
   6   2   6      409.32      433.11     10.59 o 
   7   2   6       28.75       27.39      3.10 o 
  -8   3   6       11.37       12.98      2.02 o 
  -7   3   6       19.64       21.16      2.30 o 
  -6   3   6      115.01      114.73      8.49 o 
  -5   3   6       33.93       35.05      2.34 o 
  -4   3   6       84.35       83.36      2.89 o 
  -3   3   6        1.62        4.32      0.94 o 
  -2   3   6      166.63      125.07      3.17 o 
  -1   3   6       12.06        2.21      1.72 o 
   0   3   6        8.10        7.83      1.04 o 
   1   3   6      107.72      118.91      3.23 o 
   2   3   6      281.90      232.31     11.13 o 
   3   3   6       76.91       67.21      2.78 o 
   4   3   6       28.61       23.47      3.43 o 
   5   3   6        1.40        3.27      1.98 o 
   6   3   6       20.26       23.53      3.12 o 
   7   3   6       40.50       45.95      3.68 o 
  -8   4   6       29.33       25.24      2.86 o 
  -7   4   6       38.58       37.80      5.19 o 
  -6   4   6      298.34      310.44      7.37 o 
  -5   4   6      190.19      179.71      7.02 o 
  -4   4   6       86.87       83.02      3.66 o 
  -3   4   6       45.22       38.06      2.26 o 
  -2   4   6      225.62      218.00      4.99 o 
  -1   4   6     1239.23     1259.66     12.16 o 
   0   4   6      842.29      846.58      7.87 o 
   1   4   6       14.74       11.74      1.29 o 
   2   4   6       34.62       39.39      2.41 o 
   3   4   6      220.54      236.04      5.04 o 
   4   4   6      147.30      157.14      4.39 o 
   5   4   6       13.17       10.97      2.25 o 
   6   4   6        0.33       -1.69      1.80 o 
   7   4   6       53.93       57.02      3.66 o 
  -8   5   6       20.41       22.67      2.75 o 
  -7   5   6       81.51       83.41      8.27 o 
  -6   5   6       73.66       73.19      3.70 o 
  -5   5   6      346.85      344.18      6.48 o 
  -4   5   6      286.98      264.60      5.09 o 
  -3   5   6       66.98       69.21      4.80 o 
  -2   5   6        0.41        1.04      0.83 o 
  -1   5   6      292.17      296.56      4.71 o 
   0   5   6     2270.30     2382.14     15.15 o 
   1   5   6      407.24      428.79      5.69 o 
   2   5   6        0.40        1.03      1.14 o 
   3   5   6        0.26        2.48      2.81 o 
   4   5   6      378.11      386.00      8.51 o 
   5   5   6      253.50      243.43      5.99 o 
   6   5   6       56.29       48.34      8.08 o 
   7   5   6        2.04        4.14      2.10 o 
  -7   6   6       54.56       54.81      3.90 o 
  -6   6   6       58.07       62.44      7.49 o 
  -5   6   6       25.37       26.14      2.18 o 
  -4   6   6       87.64       81.58      4.88 o 
  -3   6   6      134.57      149.26      3.84 o 
  -2   6   6      532.08      567.29      7.90 o 
  -1   6   6       66.72       67.58      2.78 o 
   0   6   6      791.29      800.18      9.29 o 
   1   6   6      343.72      361.07      8.65 o 
   2   6   6       98.15       97.10      5.18 o 
   3   6   6      170.65      164.20      4.70 o 
   4   6   6       53.84       53.55      3.15 o 
   5   6   6      256.27      261.31      7.96 o 
   6   6   6      108.53      102.50      4.56 o 
  -7   7   6      124.97      131.33      7.39 o 
  -6   7   6       58.73       52.14      3.15 o 
  -5   7   6      113.94      110.72      4.31 o 
  -4   7   6        3.11        7.61      2.96 o 
  -3   7   6      459.28      468.99      8.42 o 
  -2   7   6      340.99      355.71     13.11 o 
  -1   7   6      641.72      622.81      7.20 o 
   0   7   6       35.06       38.80      2.24 o 
   1   7   6      124.59      114.23      3.38 o 
   2   7   6      149.77      154.89      4.41 o 
   3   7   6      553.93      552.67     14.01 o 
   4   7   6       64.48       71.34      3.66 o 
   5   7   6       59.27       58.57      4.03 o 
   6   7   6       59.72       47.64      3.14 o 
  -6   8   6       57.86       61.97      3.62 o 
  -5   8   6       52.18       52.38      3.52 o 
  -4   8   6        4.32        3.04      2.01 o 
  -3   8   6       29.04       26.14      2.22 o 
  -2   8   6       27.84       30.80      2.13 o 
  -1   8   6      180.39      187.10      4.94 o 
   0   8   6       40.67       36.54      2.09 o 
   1   8   6       14.47       15.65      1.65 o 
   2   8   6       43.27       39.10      2.36 o 
   3   8   6        3.67        3.72      1.93 o 
   4   8   6       51.82       61.00      5.98 o 
   5   8   6        8.22        4.75      3.02 o 
  -6   9   6        0.07        0.70      1.24 o 
  -5   9   6       29.14       30.06      2.73 o 
  -4   9   6      140.50      152.01      5.39 o 
  -3   9   6       34.99       35.61      2.67 o 
  -2   9   6        0.98        0.96      1.11 o 
  -1   9   6      136.85      136.69      6.91 o 
   0   9   6      208.97      202.08      7.62 o 
   1   9   6       46.18       51.58      4.67 o 
   2   9   6       20.54       18.47      4.12 o 
   3   9   6      182.09      196.98      8.75 o 
   4   9   6      156.96      176.83     10.00 o 
  -5  10   6        0.80        5.12      3.87 o 
  -4  10   6       99.61      100.88      6.61 o 
  -3  10   6       43.68       51.23      5.27 o 
  -2  10   6       35.16       28.91      3.79 o 
  -1  10   6       92.10       79.42      6.14 o 
   0  10   6       76.28       66.85      5.85 o 
   1  10   6      100.77       92.22      5.84 o 
   2  10   6       61.90       56.36      5.64 o 
   3  10   6       74.82       73.10      7.44 o 
  -4  11   6        0.38        6.34      4.32 o 
  -3  11   6      130.95      127.25      7.87 o 
  -2  11   6      566.23      651.77     15.18 o 
  -1  11   6      216.89      208.48      8.93 o 
   0  11   6        8.72        9.36      3.34 o 
   1  11   6       17.42       12.63      3.59 o 
   2  11   6      237.96      278.20     11.20 o 
  -2  12   6       32.44       20.60      4.01 o 
  -1  12   6      150.78      166.97      8.19 o 
   0  12   6       38.31       37.88      4.31 o 
  -2 -14   7      464.20      514.23     12.45 o 
  -1 -14   7       15.04       13.06      3.89 o 
   0 -14   7      100.21      105.67      6.66 o 
   1 -14   7        0.73       -0.08      2.11 o 
   2 -14   7      236.28      268.25      6.62 o 
   3 -14   7        6.38        4.60      2.05 o 
  -3 -13   7       13.52        9.67      2.37 o 
  -2 -13   7       91.19       88.48      5.53 o 
  -1 -13   7       29.52       30.16      3.57 o 
   0 -13   7       25.63       25.36      2.25 o 
   1 -13   7       93.28      100.53      3.81 o 
   2 -13   7       52.81       48.98      3.32 o 
   3 -13   7        4.40        7.46      1.71 o 
   4 -13   7       29.94       25.75      2.85 o 
  -3 -12   7      290.15      301.83      8.90 o 
  -2 -12   7       48.46       51.68      4.57 o 
  -1 -12   7       14.07       21.96      2.03 o 
   0 -12   7       23.54       21.12      2.66 o 
   1 -12   7      464.89      463.62     14.19 o 
   2 -12   7      109.96      112.78      4.45 o 
   3 -12   7        5.48        2.75      1.70 o 
   4 -12   7       41.34       38.25      4.12 o 
   5 -12   7      177.55      184.56      5.82 o 
  -4 -11   7       11.34       12.45      2.35 o 
  -3 -11   7      452.64      463.18     16.09 o 
  -2 -11   7      716.97      692.46     12.74 o 
  -1 -11   7       54.98       53.94      2.58 o 
   0 -11   7       15.31       13.74      1.63 o 
   1 -11   7      367.70      338.43      6.82 o 
   2 -11   7      842.93      826.15     15.29 o 
   3 -11   7      124.64      113.14      4.37 o 
   4 -11   7       33.31       33.47      3.06 o 
   5 -11   7       53.16       46.17      5.85 o 
   6 -11   7      226.08      226.12      6.59 o 
  -4 -10   7        2.18        2.80      1.22 o 
  -3 -10   7       48.80       52.19      4.24 o 
  -2 -10   7     1123.28     1155.96      9.77 o 
  -1 -10   7      961.36      970.36     13.65 o 
   0 -10   7       30.66       27.15      2.74 o 
   1 -10   7        4.88        6.36      1.13 o 
   2 -10   7      307.19      286.79      6.40 o 
   3 -10   7      760.22      763.45     12.03 o 
   4 -10   7      215.24      213.76      5.39 o 
   5 -10   7       47.60       47.30      3.67 o 
   6 -10   7        2.19        1.35      1.82 o 
  -5  -9   7       89.51       86.04      5.98 o 
  -4  -9   7       37.65       36.80      3.29 o 
  -3  -9   7      391.79      402.92      5.69 o 
  -2  -9   7        1.45        4.82      1.20 o 
  -1  -9   7     1055.20     1050.79      9.94 o 
   0  -9   7      250.68      271.14      4.94 o 
   1  -9   7        8.53       10.17      0.85 o 
   2  -9   7        3.99        5.08      0.98 o 
   3  -9   7      360.23      381.82      5.67 o 
   4  -9   7      570.74      622.84     27.25 o 
   5  -9   7       83.57       80.39      3.06 o 
   6  -9   7        2.83        3.34      3.04 o 
   7  -9   7       43.82       48.32      3.48 o 
  -5  -8   7        9.85       10.39      1.42 o 
  -4  -8   7       19.78       17.33      1.12 o 
  -3  -8   7       21.77       20.03      1.08 o 
  -2  -8   7        6.52        6.02      0.78 o 
  -1  -8   7       46.62       52.63      1.49 o 
   0  -8   7      293.22      281.75      3.40 o 
   1  -8   7      264.18      248.40      4.10 o 
   2  -8   7      191.50      194.41      3.65 o 
   3  -8   7        0.05        2.98      0.94 o 
   4  -8   7        9.36       10.98      1.83 o 
   5  -8   7       12.43       12.74      1.54 o 
   6  -8   7       10.63       12.95      1.59 o 
   7  -8   7        2.19        3.21      1.17 o 
  -7  -7   7      138.98      134.87      6.98 o 
  -6  -7   7      316.19      298.22     11.65 o 
  -5  -7   7       67.31       73.76      4.40 o 
  -4  -7   7      161.59      170.06      3.96 o 
  -3  -7   7      663.97      719.29      8.13 o 
  -2  -7   7     2907.94     3009.70     28.22 o 
  -1  -7   7      503.34      504.13      3.89 o 
   0  -7   7      419.89      400.72      3.73 o 
   1  -7   7       32.44       34.07      1.58 o 
   2  -7   7     3196.68     3338.47     11.70 o 
   3  -7   7     1603.60     1634.26     12.90 o 
   4  -7   7       13.54       12.68      1.27 o 
   5  -7   7        0.88        1.58      1.22 o 
   6  -7   7      240.11      245.23      4.77 o 
   7  -7   7      219.98      241.81      6.32 o 
  -7  -6   7      105.57       99.21      5.99 o 
  -6  -6   7      263.99      256.23      8.70 o 
  -5  -6   7      269.94      276.72      6.52 o 
  -4  -6   7       37.92       42.42      1.78 o 
  -3  -6   7      163.50      162.92      2.91 o 
  -2  -6   7     1865.49     1950.89     18.50 o 
  -1  -6   7     1084.89     1058.97      7.93 o 
   0  -6   7       10.03        6.62      0.96 o 
   1  -6   7      166.00      147.51      2.83 o 
   2  -6   7     1621.43     1596.88      9.20 o 
   3  -6   7     2752.53     2845.83     17.77 o 
   4  -6   7       22.11       18.77      1.41 o 
   5  -6   7       12.33       14.10      1.71 o 
   6  -6   7        1.98        2.65      1.05 o 
   7  -6   7      187.93      218.13      5.13 o 
  -8  -5   7        3.88        3.00      1.99 o 
  -7  -5   7        6.94        9.48      2.53 o 
  -6  -5   7       64.40       66.65      4.84 o 
  -5  -5   7      689.54      730.87     10.85 o 
  -4  -5   7       46.50       44.62      2.21 o 
  -3  -5   7      105.83      119.25      5.05 o 
  -2  -5   7      149.22      136.98      3.37 o 
  -1  -5   7     1825.17     1901.02     14.56 o 
   0  -5   7      485.94      498.02      3.60 o 
   1  -5   7      123.12      147.64      2.80 o 
   2  -5   7       35.17       24.87      1.30 o 
   3  -5   7      432.01      432.56      4.77 o 
   4  -5   7      177.29      178.37      3.56 o 
   5  -5   7      209.70      223.37      5.54 o 
   6  -5   7       14.69       15.23      1.64 o 
   7  -5   7       37.07       32.94      3.13 o 
   8  -5   7       75.10       69.49      6.00 o 
  -8  -4   7       19.48       20.41      3.73 o 
  -7  -4   7       23.51       18.49      3.69 o 
  -6  -4   7       23.54       21.63      1.86 o 
  -5  -4   7       88.33       92.24      3.03 o 
  -4  -4   7      165.72      168.04      3.18 o 
  -3  -4   7      478.56      481.79      6.16 o 
  -1  -4   7      264.64      233.98      6.57 o 
   0  -4   7      147.14      132.81      2.59 o 
   1  -4   7      871.79      840.31      6.24 o 
   2  -4   7     1920.54     1984.81     11.30 o 
   3  -4   7       31.18       28.54      1.49 o 
   4  -4   7        1.65        4.01      0.98 o 
   5  -4   7       69.95       66.94      2.34 o 
   6  -4   7      334.98      364.58     11.98 o 
   7  -4   7        2.01        3.95      2.09 o 
   8  -4   7        1.98        1.35      1.93 o 
  -8  -3   7       25.81       28.32      3.93 o 
  -7  -3   7        1.12        1.62      1.38 o 
  -6  -3   7       68.86       61.59      3.04 o 
  -5  -3   7       11.90       10.13      1.27 o 
  -4  -3   7       87.97       77.20      2.31 o 
  -3  -3   7       13.38        9.81      0.84 o 
  -2  -3   7       82.59       59.38      3.14 o 
  -1  -3   7        1.77        0.87      1.24 o 
   0  -3   7      104.53      101.17      1.52 o 
   1  -3   7       44.83       26.71      1.10 o 
   2  -3   7      206.88      187.91      5.18 o 
   3  -3   7      169.25      125.27      2.50 o 
   4  -3   7       66.27       62.00      2.08 o 
   5  -3   7        3.43        4.83      0.90 o 
   6  -3   7       92.13       99.48      2.99 o 
   7  -3   7       42.76       41.31      3.09 o 
   8  -3   7        8.56        6.62      2.46 o 
  -8  -2   7        0.00        1.71      2.41 o 
  -7  -2   7       25.24       26.92      2.40 o 
  -6  -2   7      304.33      305.22      6.67 o 
  -5  -2   7      710.98      766.31      9.59 o 
  -4  -2   7      259.09      280.45      4.13 o 
  -3  -2   7       52.14       60.99      1.86 o 
  -2  -2   7     2129.88     2252.08     23.11 o 
  -1  -2   7     1930.90     2174.04     12.20 o 
   0  -2   7      296.37      346.33      5.83 o 
   1  -2   7       62.13       50.29      3.93 o 
   2  -2   7      858.10      843.54      8.16 o 
   3  -2   7     2161.30     2333.00     11.76 o 
   4  -2   7      310.68      340.95      4.51 o 
   5  -2   7       10.37       11.43      1.23 o 
   6  -2   7       29.88       26.18      2.72 o 
   7  -2   7      223.98      228.35      6.47 o 
   8  -2   7      132.74      139.30      5.46 o 
  -8  -1   7        6.45        5.41      3.69 o 
  -7  -1   7       24.23       22.69      3.76 o 
  -6  -1   7      183.57      203.95      4.98 o 
  -5  -1   7      263.25      269.75      8.51 o 
  -4  -1   7     1069.67     1134.67      8.32 o 
  -3  -1   7       19.24       15.70      1.61 o 
  -2  -1   7      685.50      693.29     11.38 o 
  -1  -1   7        5.67        7.10      0.62 o 
   0  -1   7     4340.71     4664.10     32.91 o 
   1  -1   7     1059.93     1082.13     14.16 o 
   2  -1   7      182.03      184.96      3.35 o 
   3  -1   7       51.02       47.15      1.53 o 
   4  -1   7      631.09      640.17      6.27 o 
   5  -1   7      232.24      253.91      5.80 o 
   6  -1   7        3.45        1.24      1.83 o 
   7  -1   7        2.67        4.53      1.87 o 
   8  -1   7       35.12       34.35      3.75 o 
  -8   0   7        3.44        0.44      1.56 o 
  -7   0   7      225.46      231.86      5.99 o 
  -6   0   7       23.31       27.70      2.33 o 
  -5   0   7      114.19      115.79      5.94 o 
  -4   0   7      155.66      122.62      3.19 o 
  -3   0   7      760.52      769.14      6.79 o 
  -2   0   7      200.12      218.71      4.32 o 
  -1   0   7      176.04      174.15      3.28 o 
   0   0   7        7.52        4.44      0.84 o 
   1   0   7     4854.18     5022.79    104.25 o 
   2   0   7        2.19        5.24      0.80 o 
   3   0   7        1.42        1.11      1.12 o 
   4   0   7       92.78       91.19      2.00 o 
   5   0   7      367.64      375.36      6.80 o 
   6   0   7      140.97      138.24      4.91 o 
   7   0   7       19.72       25.43      2.70 o 
   8   0   7        4.59        3.78      2.00 o 
  -8   1   7        0.73        3.03      1.29 o 
  -7   1   7       63.48       64.11      4.12 o 
  -6   1   7      274.45      270.17      6.65 o 
  -5   1   7        8.12        7.10      1.30 o 
  -4   1   7       34.20       35.19      1.96 o 
  -3   1   7      313.03      295.46      4.29 o 
  -2   1   7     1133.33     1270.32     18.92 o 
  -1   1   7      203.21      173.97      3.84 o 
   0   1   7      330.14      333.43      6.08 o 
   1   1   7     1068.55     1009.06     11.64 o 
   2   1   7     1417.94     1533.46     22.52 o 
   3   1   7        3.98        3.26      0.51 o 
   4   1   7      104.91      101.04      6.36 o 
   5   1   7        7.12        4.50      1.56 o 
   6   1   7      483.00      494.29      8.56 o 
   7   1   7       70.66       69.49      3.89 o 
  -8   2   7        1.16        2.47      1.05 o 
  -7   2   7       27.07       25.42      2.79 o 
  -6   2   7      455.07      489.23      9.22 o 
  -5   2   7      327.20      331.59      5.93 o 
  -4   2   7       26.51       25.30      1.88 o 
  -3   2   7       26.77       27.47      1.61 o 
  -2   2   7      921.23      958.77      8.07 o 
  -1   2   7     2454.19     2509.72     13.10 o 
   0   2   7     1042.92     1072.84     11.96 o 
   1   2   7        2.58        3.24      1.49 o 
   2   2   7      293.10      300.88      4.74 o 
   3   2   7      655.00      707.89      3.68 o 
   4   2   7      310.79      322.60      5.78 o 
   5   2   7       71.68       74.01      4.54 o 
   6   2   7       47.59       43.14      4.59 o 
   7   2   7      199.93      204.03     10.41 o 
  -8   3   7       10.82        8.02      1.53 o 
  -7   3   7       17.00       18.16      2.28 o 
  -6   3   7      104.42       98.62      3.83 o 
  -5   3   7      243.05      225.56      5.11 o 
  -4   3   7       56.73       59.77      3.08 o 
  -3   3   7       90.12       88.92      2.88 o 
  -2   3   7       24.48       25.47      2.43 o 
  -1   3   7     1175.22     1095.17      8.98 o 
   0   3   7       47.15       28.48      1.77 o 
   1   3   7       15.11       13.03      1.34 o 
   2   3   7      111.41      106.02      4.54 o 
   3   3   7        0.45       -0.01      1.23 o 
   4   3   7      107.64      103.64      3.66 o 
   5   3   7       71.03       75.78      3.51 o 
   6   3   7       15.23       13.73      2.19 o 
   7   3   7        0.14        0.78      1.17 o 
  -8   4   7       42.45       45.55      4.02 o 
  -7   4   7        4.55        5.26      1.52 o 
  -6   4   7      219.35      228.36      6.79 o 
  -5   4   7       63.87       64.75      2.91 o 
  -4   4   7      336.17      341.71      9.95 o 
  -3   4   7        3.34        3.10      1.07 o 
  -2   4   7      445.23      422.07      5.69 o 
  -1   4   7       16.78       11.55      1.20 o 
   0   4   7      273.18      275.41      4.83 o 
   1   4   7       62.46       67.78      2.52 o 
   2   4   7      429.65      417.42      7.09 o 
   3   4   7        4.12        8.01      1.66 o 
   4   4   7       94.96       90.78      3.99 o 
   5   4   7       51.81       53.38      3.30 o 
   6   4   7      161.70      165.42      5.90 o 
   7   4   7        4.76        5.96      1.69 o 
  -7   5   7       75.87       80.03      5.76 o 
  -6   5   7      210.98      202.07      6.61 o 
  -5   5   7      364.52      362.63     14.11 o 
  -4   5   7      261.43      251.40      7.63 o 
  -3   5   7      179.13      182.55      5.98 o 
  -2   5   7      724.27      739.64      9.18 o 
  -1   5   7     1555.18     1490.02     15.45 o 
   0   5   7       64.46       61.86      2.78 o 
   1   5   7       74.76       64.60      2.79 o 
   2   5   7      326.01      333.24      5.62 o 
   3   5   7      724.48      758.81     13.23 o 
   4   5   7        0.23        1.22      1.96 o 
   5   5   7       22.28       21.20      2.44 o 
   6   5   7       78.56       71.66      3.76 o 
  -7   6   7       61.71       47.57      4.56 o 
  -6   6   7       54.33       52.61      3.55 o 
  -5   6   7       69.67       75.03      3.56 o 
  -4   6   7       68.23       64.95      4.02 o 
  -3   6   7       37.11       47.84      2.52 o 
  -2   6   7      493.63      503.45      8.08 o 
  -1   6   7      462.29      465.86      7.18 o 
   0   6   7      266.57      305.55      5.33 o 
   1   6   7       51.80       54.37      2.91 o 
   2   6   7      302.03      294.31      6.34 o 
   3   6   7      357.20      373.72      7.56 o 
   4   6   7       81.43       82.92      3.85 o 
   5   6   7       45.22       51.51      3.41 o 
   6   6   7        0.97        0.85      1.61 o 
  -7   7   7        1.79        2.35      1.39 o 
  -6   7   7       51.15       47.22      3.94 o 
  -5   7   7      237.82      222.64      6.97 o 
  -4   7   7        0.97        1.81      1.76 o 
  -3   7   7       61.77       73.03      3.35 o 
  -2   7   7        7.02        7.79      1.44 o 
  -1   7   7      706.82      727.73      8.82 o 
   0   7   7      123.53      120.11      3.68 o 
   1   7   7       88.92       87.50      3.60 o 
   2   7   7       32.12       27.86      2.90 o 
   3   7   7      125.50      130.64      6.38 o 
   4   7   7      156.56      173.64      5.20 o 
   5   7   7      202.27      214.23     10.82 o 
  -6   8   7       11.23        4.92      2.08 o 
  -5   8   7       35.75       36.63      4.59 o 
  -4   8   7       28.09       29.99      2.44 o 
  -3   8   7      130.68      137.54      4.41 o 
  -2   8   7      292.83      289.19      6.44 o 
  -1   8   7       58.13       54.73      2.76 o 
   0   8   7       19.04       18.74      2.07 o 
   1   8   7        1.28        1.85      1.19 o 
   2   8   7      155.29      156.41      4.42 o 
   3   8   7        0.56        0.46      0.66 o 
   4   8   7        2.59        4.43      2.72 o 
   5   8   7        1.06        2.71      3.81 o 
  -5   9   7       13.89       13.06      2.05 o 
  -4   9   7        0.53        1.20      0.95 o 
  -3   9   7       52.49       57.70      3.58 o 
  -2   9   7      309.59      309.93      9.77 o 
  -1   9   7       37.88       36.83      4.53 o 
   0   9   7        0.62        1.56      1.18 o 
   1   9   7       16.07       12.62      2.81 o 
   2   9   7      173.80      179.97      8.23 o 
   3   9   7       72.27       66.25      5.38 o 
   4   9   7        2.38        4.08      3.62 o 
  -5  10   7       18.39       15.38      3.34 o 
  -4  10   7        3.51        2.11      1.85 o 
  -3  10   7        6.76        1.65      2.21 o 
  -2  10   7      121.67      123.10      7.13 o 
  -1  10   7       87.93       72.84      5.39 o 
   0  10   7        1.74        3.23      2.67 o 
   1  10   7       67.09       70.61      5.65 o 
   2  10   7       22.75       20.45      3.81 o 
   3  10   7      185.46      204.04      9.42 o 
  -3  11   7       93.22      104.01      7.09 o 
  -2  11   7        4.09        9.89      3.16 o 
  -1  11   7      156.27      167.06      8.46 o 
   0  11   7      265.34      290.36     11.76 o 
   1  11   7      149.40      160.44      7.81 o 
  -1 -14   8        1.85        3.73      2.94 o 
   0 -14   8      371.11      422.33     11.67 o 
   1 -14   8        8.37        4.35      2.49 o 
   2 -14   8       51.68       52.39      3.29 o 
   3 -14   8        3.04        3.08      1.64 o 
  -3 -13   8       35.73       30.78      3.74 o 
  -2 -13   8       39.49       29.01      3.90 o 
  -1 -13   8      101.34      104.09      6.18 o 
   0 -13   8       37.31       32.67      3.99 o 
   1 -13   8       27.09       19.39      2.08 o 
   2 -13   8        6.95        3.57      1.46 o 
   3 -13   8      138.07      145.01      5.20 o 
   4 -13   8        0.16        1.53      1.50 o 
  -4 -12   8        5.45        3.79      2.26 o 
  -3 -12   8       30.42       28.51      4.76 o 
  -2 -12   8      550.59      548.12     12.14 o 
  -1 -12   8      344.32      342.05     13.10 o 
   0 -12   8        1.89        2.43      1.54 o 
   1 -12   8        3.77        4.31      1.83 o 
   2 -12   8      149.81      146.10      5.28 o 
   3 -12   8      578.30      573.10      8.95 o 
   4 -12   8       84.36       89.40      7.14 o 
   5 -12   8        4.57        3.99      1.34 o 
  -4 -11   8        9.18       10.84      2.95 o 
  -3 -11   8        1.26       -0.55      1.70 o 
  -2 -11   8       39.10       42.28      3.72 o 
  -1 -11   8      484.09      462.24     10.77 o 
   0 -11   8       33.18       32.59      2.20 o 
   1 -11   8       21.57       23.62      2.04 o 
   2 -11   8        6.55        7.25      1.52 o 
   3 -11   8      449.07      454.01     22.51 o 
   4 -11   8      235.09      210.18     11.51 o 
   5 -11   8       35.70       37.87      3.98 o 
   6 -11   8       13.38       11.35      2.33 o 
  -5 -10   8      169.23      164.31      7.10 o 
  -4 -10   8      368.46      383.47     14.10 o 
  -3 -10   8      272.32      279.87      8.41 o 
  -2 -10   8      527.92      545.48     14.18 o 
  -1 -10   8      179.14      168.02      5.22 o 
   0 -10   8      613.21      594.09      9.50 o 
   1 -10   8      260.35      274.30      6.46 o 
   2 -10   8      699.46      687.58     14.83 o 
   3 -10   8        1.02        1.50      0.94 o 
   4 -10   8      216.64      221.49      5.58 o 
   5 -10   8      105.93      105.79      3.20 o 
   6 -10   8      137.25      134.02      6.88 o 
  -5  -9   8       83.66       81.91      4.78 o 
  -4  -9   8      153.20      168.67      6.99 o 
  -3  -9   8      626.56      677.68     12.53 o 
  -2  -9   8      445.55      454.65     12.13 o 
  -1  -9   8      376.93      365.37      6.50 o 
   0  -9   8        2.56        1.75      0.86 o 
   1  -9   8      906.08      917.18      6.10 o 
   2  -9   8     1258.11     1326.36     10.11 o 
   3  -9   8      217.15      211.70      4.85 o 
   4  -9   8        0.69        2.04      0.96 o 
   5  -9   8       58.87       62.67      3.06 o 
   6  -9   8      205.40      220.11      4.79 o 
  -6  -8   8        1.38        0.95      0.66 o 
  -5  -8   8      129.60      116.89      8.34 o 
  -4  -8   8       16.52       15.70      1.45 o 
  -3  -8   8        0.49        0.77      0.52 o 
  -2  -8   8       11.13       13.23      1.03 o 
  -1  -8   8      254.16      249.52      4.58 o 
   0  -8   8      223.05      242.10      3.93 o 
   1  -8   8        0.58        2.14      0.77 o 
   2  -8   8        1.34        1.90      0.70 o 
   3  -8   8        9.33       11.07      1.04 o 
   4  -8   8        3.03        2.52      1.06 o 
   5  -8   8        2.76        3.21      1.27 o 
   6  -8   8        5.24        6.66      1.78 o 
   7  -8   8        0.85        0.41      1.54 o 
  -7  -7   8        3.76        2.42      0.93 o 
  -6  -7   8      124.67      134.77      6.88 o 
  -5  -7   8      226.09      232.88      6.93 o 
  -4  -7   8      457.38      475.98     11.33 o 
  -3  -7   8      553.61      593.28      8.89 o 
  -2  -7   8      588.18      570.02      5.30 o 
  -1  -7   8     1146.64     1186.13      5.74 o 
   0  -7   8      233.38      226.05      2.82 o 
   1  -7   8      899.86      891.76      5.78 o 
   2  -7   8       63.50       56.36      1.95 o 
   3  -7   8      750.12      792.42      6.50 o 
   4  -7   8      328.79      324.84      5.47 o 
   5  -7   8      206.87      208.84      5.41 o 
   6  -7   8        0.93        1.99      1.27 o 
   7  -7   8       53.12       52.48      3.10 o 
  -7  -6   8       22.85       20.61      3.08 o 
  -6  -6   8        2.56        1.61      1.89 o 
  -5  -6   8      176.79      175.86      6.69 o 
  -4  -6   8      550.87      591.78     10.64 o 
  -3  -6   8      503.38      521.64      9.86 o 
  -2  -6   8      220.90      235.46      5.27 o 
  -1  -6   8      189.46      176.05      2.49 o 
   0  -6   8      988.17      991.75      7.94 o 
   1  -6   8      860.90      860.80      6.09 o 
   2  -6   8     1005.76     1027.15      8.16 o 
   3  -6   8       73.12       71.65      3.39 o 
   4  -6   8      233.00      226.56      4.62 o 
   5  -6   8      208.28      217.66      4.29 o 
   6  -6   8       87.98       86.04      4.36 o 
   7  -6   8       27.26       23.59      2.75 o 
  -7  -5   8      130.20      115.24      6.96 o 
  -6  -5   8      124.15      128.58      7.09 o 
  -5  -5   8       31.00       30.86      3.16 o 
  -4  -5   8       49.68       55.68      2.03 o 
  -3  -5   8     1144.86     1212.52     10.15 o 
  -2  -5   8      353.79      356.59      6.76 o 
  -1  -5   8      134.03      150.69      4.93 o 
   0  -5   8       42.02       39.69      1.17 o 
   1  -5   8     1378.88     1491.61      8.12 o 
   2  -5   8     1850.18     1927.40     10.44 o 
   3  -5   8      474.43      499.21      5.85 o 
   4  -5   8        0.36        0.41      0.81 o 
   5  -5   8       57.59       61.08      2.53 o 
   6  -5   8      154.66      149.97      3.73 o 
   7  -5   8      280.94      291.53      8.58 o 
  -8  -4   8        5.68        6.71      3.03 o 
  -7  -4   8       29.10       21.88      3.39 o 
  -6  -4   8      161.22      156.03      7.12 o 
  -5  -4   8      312.67      332.91     10.41 o 
  -4  -4   8       61.26       61.31      2.72 o 
  -3  -4   8      375.95      378.51      4.68 o 
  -2  -4   8      306.27      293.72      7.88 o 
  -1  -4   8      289.65      277.36      7.46 o 
   0  -4   8      957.39      918.91     11.43 o 
   1  -4   8      101.75      103.23      2.86 o 
   2  -4   8      932.29      924.08      6.65 o 
   3  -4   8      369.34      342.53      4.21 o 
   4  -4   8      138.98      138.44      4.10 o 
   5  -4   8        8.34        6.61      1.06 o 
   6  -4   8       35.89       34.19      2.11 o 
   7  -4   8      167.98      179.38      8.92 o 
  -8  -3   8        0.26        3.60      1.52 o 
  -7  -3   8        5.10        5.68      2.44 o 
  -6  -3   8       53.19       58.39      5.48 o 
  -5  -3   8      154.62      159.52      4.83 o 
  -4  -3   8       39.21       37.21      1.61 o 
  -3  -3   8      114.74      132.98      2.04 o 
  -2  -3   8        2.58        3.12      1.54 o 
  -1  -3   8       95.07       64.97      3.61 o 
   0  -3   8      546.70      448.52      3.68 o 
   1  -3   8        8.49       21.89      2.19 o 
   2  -3   8        1.12        0.32      0.59 o 
   3  -3   8        9.94       12.39      1.83 o 
   4  -3   8        2.31        2.53      1.22 o 
   5  -3   8       13.35       12.46      1.32 o 
   6  -3   8       23.05       23.61      2.77 o 
   7  -3   8        0.46        3.21      1.82 o 
  -8  -2   8       31.03       30.35      5.26 o 
  -7  -2   8       47.57       43.55      5.84 o 
  -6  -2   8        1.57        1.82      0.85 o 
  -5  -2   8       14.87       12.91      3.02 o 
  -4  -2   8      431.94      425.69      5.64 o 
  -3  -2   8      357.72      395.16     11.92 o 
  -2  -2   8      114.06      115.77      1.87 o 
  -1  -2   8       32.72       27.89      0.66 o 
   0  -2   8     2394.34     2441.92     11.00 o 
   1  -2   8     1287.27     1432.05     10.03 o 
   2  -2   8      193.68      214.37      3.65 o 
   3  -2   8       33.95       29.21      1.43 o 
   4  -2   8      173.71      186.56      3.64 o 
   5  -2   8      527.48      546.89      7.44 o 
   6  -2   8      249.27      253.20      6.46 o 
   7  -2   8        0.80        1.57      2.19 o 
  -8  -1   8       63.02       66.72      6.22 o 
  -7  -1   8       34.13       34.98      4.76 o 
  -6  -1   8      132.36      124.40      3.96 o 
  -5  -1   8       24.39       22.80      1.91 o 
  -4  -1   8      413.89      440.02      5.95 o 
  -3  -1   8       74.74       74.33      2.03 o 
  -2  -1   8      335.66      381.91      6.85 o 
  -1  -1   8      998.19     1057.40      7.63 o 
   0  -1   8      162.27      176.36      3.76 o 
   1  -1   8      307.01      279.56      5.41 o 
   2  -1   8      510.67      561.60      5.96 o 
   3  -1   8      443.73      436.57      4.38 o 
   4  -1   8        5.38        5.22      1.33 o 
   5  -1   8       11.06       11.40      1.91 o 
   6  -1   8      352.79      356.60      7.44 o 
   7  -1   8      114.32      102.09      5.10 o 
  -8   0   8        7.64        9.11      2.54 o 
  -7   0   8      103.92      107.53      5.50 o 
  -6   0   8      305.75      315.62     11.34 o 
  -5   0   8      814.47      870.28      9.73 o 
  -4   0   8      146.32      152.29      3.37 o 
  -3   0   8      231.15      253.39      3.95 o 
  -2   0   8      908.17      865.37     13.65 o 
  -1   0   8     3082.84     3057.76     13.81 o 
   0   0   8      190.77      166.13      3.99 o 
   1   0   8       32.21       26.71      2.95 o 
   2   0   8        8.07        3.23      0.85 o 
   3   0   8     1583.93     1604.10      7.90 o 
   4   0   8       99.61      104.51      3.48 o 
   5   0   8        2.02        3.07      2.32 o 
   6   0   8        0.45        0.13      1.54 o 
   7   0   8      154.61      148.78      5.44 o 
  -8   1   8        0.75        1.86      1.16 o 
  -7   1   8        0.84        0.98      1.06 o 
  -6   1   8       15.22       12.18      2.41 o 
  -5   1   8      261.74      247.79      5.17 o 
  -4   1   8      211.55      212.37      5.30 o 
  -3   1   8       67.45       72.10      2.40 o 
  -2   1   8       64.07       53.78      2.07 o 
  -1   1   8      593.84      581.38      5.88 o 
   0   1   8     1688.91     1878.22     11.91 o 
   1   1   8       74.74       65.86      2.43 o 
   2   1   8       22.11       20.96      1.76 o 
   3   1   8      210.15      214.72      2.91 o 
   4   1   8      448.50      476.97      9.86 o 
   5   1   8       49.15       51.80      2.90 o 
   6   1   8       18.83       18.25      2.46 o 
   7   1   8        0.36        3.33      2.71 o 
  -8   2   8       19.85       17.35      2.66 o 
  -7   2   8       16.15       14.62      2.03 o 
  -6   2   8        7.07       14.44      2.97 o 
  -5   2   8      215.25      210.68      8.29 o 
  -4   2   8      110.15      108.69      4.42 o 
  -3   2   8        1.41        4.36      2.14 o 
  -2   2   8      397.46      387.56      5.21 o 
  -1   2   8       73.55       81.15      2.67 o 
   0   2   8      878.34      878.68      9.61 o 
   1   2   8      114.73      130.52      4.58 o 
   2   2   8      181.36      163.80      4.00 o 
   3   2   8       29.15       28.10      2.13 o 
   4   2   8      258.34      263.80      5.65 o 
   5   2   8      332.58      347.87      7.74 o 
   6   2   8       88.44       74.56      4.03 o 
   7   2   8       36.00       32.37      3.16 o 
  -8   3   8       10.48        6.04      1.81 o 
  -7   3   8      100.55      103.31      6.46 o 
  -6   3   8        4.76        3.74      1.51 o 
  -5   3   8       68.08       67.34      7.67 o 
  -4   3   8       26.74       27.36      2.43 o 
  -3   3   8      289.44      273.35      5.06 o 
  -2   3   8       27.44       20.90      1.69 o 
  -1   3   8      597.13      625.38     12.87 o 
   0   3   8       92.04       92.60      3.82 o 
   1   3   8      442.63      409.18      5.70 o 
   2   3   8        1.87        4.69      1.25 o 
   3   3   8       20.58       19.17      1.98 o 
   4   3   8      148.35      147.50      4.45 o 
   5   3   8       30.33       29.80      2.55 o 
   6   3   8       17.50       20.71      2.67 o 
   7   3   8        7.23        8.24      2.16 o 
  -7   4   8       50.63       46.66      3.33 o 
  -6   4   8      376.34      381.64     10.23 o 
  -5   4   8       10.37       10.21      1.78 o 
  -4   4   8      248.48      258.81      5.33 o 
  -3   4   8        9.04        9.42      1.38 o 
  -2   4   8     1448.70     1519.74     14.69 o 
  -1   4   8       79.98       84.26      3.16 o 
   0   4   8      631.61      603.23     11.97 o 
   1   4   8        0.13        2.42      1.82 o 
   2   4   8      373.10      377.68      6.10 o 
   3   4   8       10.64        9.30      1.81 o 
   4   4   8      557.15      613.19     10.72 o 
   5   4   8       13.14       18.29      2.34 o 
   6   4   8       63.78       70.19      4.61 o 
  -7   5   8      139.60      136.20      5.95 o 
  -6   5   8      371.00      408.50     16.29 o 
  -5   5   8      220.18      223.70      5.42 o 
  -4   5   8       23.80       22.42      2.10 o 
  -3   5   8     1473.85     1478.78     13.80 o 
  -2   5   8      880.10      898.50      9.22 o 
  -1   5   8     1196.57     1174.71     12.97 o 
   0   5   8        1.61        4.24      1.75 o 
   1   5   8     1400.17     1366.24     11.23 o 
   2   5   8       74.31       71.76      3.18 o 
   3   5   8      505.49      518.66      7.92 o 
   4   5   8      112.58      119.48      4.59 o 
   5   5   8      466.63      491.09      8.64 o 
   6   5   8        0.12       -0.59      1.61 o 
  -7   6   8        3.25        2.94      1.28 o 
  -6   6   8       20.88       20.52      2.52 o 
  -5   6   8      199.34      201.69      5.36 o 
  -4   6   8        0.90        2.62      1.37 o 
  -3   6   8       55.34       64.84      2.93 o 
  -2   6   8      305.88      321.52      7.85 o 
  -1   6   8      321.41      329.09      6.17 o 
   0   6   8        9.89       10.95      1.47 o 
   1   6   8        5.83        6.94      1.25 o 
   2   6   8      333.93      358.76      6.34 o 
   3   6   8       34.06       30.93      2.97 o 
   4   6   8       83.29       80.37      4.50 o 
   5   6   8       16.20       18.62      2.37 o 
  -6   7   8       66.27       58.86      3.93 o 
  -5   7   8        7.24        6.87      1.38 o 
  -4   7   8       13.56       13.02      1.77 o 
  -3   7   8       42.70       44.56      2.73 o 
  -2   7   8      277.61      264.11     10.90 o 
  -1   7   8       45.09       44.23      3.44 o 
   0   7   8        0.61        0.37      0.96 o 
   1   7   8        7.19        7.59      1.55 o 
   2   7   8      222.57      220.57      5.31 o 
   3   7   8      214.80      201.16      6.42 o 
   4   7   8        5.06        3.40      1.98 o 
   5   7   8        0.22        1.37      1.39 o 
  -6   8   8      108.81      111.23      9.37 o 
  -5   8   8      139.33      140.43      7.88 o 
  -4   8   8       31.40       31.01      2.77 o 
  -3   8   8        4.51        5.48      1.52 o 
  -2   8   8      341.68      354.04      6.63 o 
  -1   8   8      280.62      281.10      5.79 o 
   0   8   8       88.61       76.61      4.22 o 
   1   8   8        8.83       16.74      2.10 o 
   2   8   8      129.96      142.95      5.20 o 
   3   8   8      205.02      226.67      8.96 o 
   4   8   8       57.13       58.87      5.46 o 
  -5   9   8       98.07      104.77      4.50 o 
  -4   9   8       25.27       26.84      2.51 o 
  -3   9   8       13.90       12.42      2.67 o 
  -2   9   8        8.44       10.41      2.95 o 
  -1   9   8      184.40      207.63     10.13 o 
   0   9   8       61.28       70.37      6.34 o 
   1   9   8        0.99        3.48      2.57 o 
   2   9   8        5.93        3.97      2.64 o 
   3   9   8       88.47       91.43      6.92 o 
  -4  10   8       24.03       23.67      3.02 o 
  -3  10   8       13.74       10.55      2.64 o 
  -2  10   8        4.90        3.29      2.25 o 
  -1  10   8        1.88        2.62      2.35 o 
   0  10   8       18.81       14.10      4.09 o 
   1  10   8        1.66        2.09      2.54 o 
   2  10   8       50.58       52.21      5.48 o 
  -2  11   8      235.83      253.83     10.44 o 
  -1  11   8      137.63      144.51      8.38 o 
   0  11   8       13.88       15.51      3.87 o 
  -1 -14   9      233.97      250.90      9.95 o 
   0 -14   9       18.05       16.39      3.55 o 
   1 -14   9       12.36       16.20      3.73 o 
   2 -14   9      400.16      450.98     12.76 o 
  -3 -13   9        6.50        9.42      2.36 o 
  -2 -13   9       28.36       23.97      3.55 o 
  -1 -13   9      143.18      121.56      6.45 o 
   0 -13   9       47.51       52.40      4.96 o 
   1 -13   9        1.20        3.01      2.21 o 
   2 -13   9        1.68        3.16      1.82 o 
   3 -13   9      157.39      130.08      8.79 o 
   4 -13   9        4.14        3.18      1.14 o 
  -4 -12   9      113.00      105.10      5.93 o 
  -3 -12   9       43.38       39.84      3.88 o 
  -2 -12   9       72.40       72.88      4.92 o 
  -1 -12   9       28.91       29.29      3.73 o 
   0 -12   9      263.54      254.19     11.95 o 
   1 -12   9       48.96       53.55      5.01 o 
   2 -12   9       36.23       35.02      2.57 o 
   3 -12   9        0.18        5.89      2.10 o 
   4 -12   9       94.63       91.39      4.31 o 
   5 -12   9       53.58       51.69      3.68 o 
  -4 -11   9       33.88       36.09      3.90 o 
  -3 -11   9      286.67      278.48      8.90 o 
  -2 -11   9      129.63      140.91      6.97 o 
  -1 -11   9       52.85       49.07      4.52 o 
   0 -11   9       57.16       53.44      4.41 o 
   1 -11   9      213.09      200.52      4.92 o 
   2 -11   9      110.34       99.50      4.76 o 
   3 -11   9      361.44      371.08      9.79 o 
   4 -11   9       14.44       12.76      2.21 o 
   5 -11   9       90.13       77.22      5.26 o 
  -5 -10   9       68.29       81.10      5.25 o 
  -4 -10   9      181.58      170.42      8.21 o 
  -3 -10   9      499.23      532.76     11.88 o 
  -2 -10   9     1093.60     1147.36     24.12 o 
  -1 -10   9      184.98      201.96      7.37 o 
   0 -10   9      534.14      517.67     11.27 o 
   1 -10   9      204.72      197.69      5.13 o 
   2 -10   9     1241.33     1290.09     31.25 o 
   3 -10   9      567.62      579.59      8.10 o 
   4 -10   9      420.23      433.40     11.03 o 
   5 -10   9        0.04        2.13      1.24 o 
   6 -10   9      121.28      126.30      4.12 o 
  -5  -9   9      217.06      236.68      8.90 o 
  -4  -9   9      155.95      155.11      6.87 o 
  -3  -9   9       72.61       67.70      4.42 o 
  -2  -9   9      556.62      554.33     11.96 o 
  -1  -9   9      400.79      398.50     11.43 o 
   0  -9   9      208.20      211.66      3.22 o 
   1  -9   9      441.22      400.66      5.41 o 
   2  -9   9      128.51      121.81      4.04 o 
   3  -9   9      801.02      788.42      8.51 o 
   4  -9   9      229.62      226.88      4.74 o 
   5  -9   9       34.83       37.29      2.91 o 
   6  -9   9       12.58       11.01      1.54 o 
  -5  -8   9       11.39       13.69      2.20 o 
  -4  -8   9       23.25       16.73      2.07 o 
  -3  -8   9      110.97      112.76      7.44 o 
  -2  -8   9       56.32       53.55      2.29 o 
  -1  -8   9        1.49        3.11      1.25 o 
   0  -8   9      166.43      149.16      2.61 o 
   1  -8   9      121.73      119.70      2.48 o 
   2  -8   9        9.31        9.51      1.04 o 
   3  -8   9        0.13        3.05      1.07 o 
   4  -8   9      111.50      103.64      3.13 o 
   5  -8   9      214.85      209.23      4.28 o 
   6  -8   9       12.15       16.39      1.99 o 
   7  -8   9        5.94        4.34      1.22 o 
  -7  -7   9       26.58       26.05      3.48 o 
  -6  -7   9      202.98      204.81      7.36 o 
  -5  -7   9       80.73       82.33      4.99 o 
  -4  -7   9      174.03      178.65      6.20 o 
  -3  -7   9      433.65      431.35      8.88 o 
  -2  -7   9      338.58      329.54      8.16 o 
  -1  -7   9      564.35      600.13     11.58 o 
   0  -7   9      200.34      195.47      2.61 o 
   1  -7   9     1548.17     1592.34     16.49 o 
   2  -7   9      776.55      791.81      8.60 o 
   3  -7   9      359.69      382.21      5.00 o 
   4  -7   9        7.92        7.21      1.38 o 
   5  -7   9      109.07      113.05      4.29 o 
   6  -7   9      275.03      280.70      5.87 o 
   7  -7   9      186.82      207.68      6.77 o 
  -7  -6   9       35.54       36.53      4.16 o 
  -6  -6   9      224.32      232.27      7.78 o 
  -5  -6   9      345.50      369.93      9.10 o 
  -4  -6   9       15.33       13.99      2.62 o 
  -3  -6   9      169.80      169.13      5.23 o 
  -2  -6   9      595.07      583.65     10.19 o 
  -1  -6   9     1188.19     1216.75      9.35 o 
   0  -6   9      298.87      306.87      2.94 o 
   1  -6   9      162.45      157.72      4.36 o 
   2  -6   9      836.06      855.22      7.68 o 
   3  -6   9      480.18      498.24      5.30 o 
   4  -6   9      223.27      224.31      5.55 o 
   5  -6   9       31.72       28.89      1.99 o 
   6  -6   9      157.37      167.99      4.87 o 
   7  -6   9      226.42      234.45     13.28 o 
  -7  -5   9       78.13       82.03      6.17 o 
  -6  -5   9        9.57        8.29      2.10 o 
  -5  -5   9      602.95      618.93     14.73 o 
  -4  -5   9      553.80      594.62     11.44 o 
  -3  -5   9        9.50       10.82      2.47 o 
  -2  -5   9      310.87      310.71      6.69 o 
  -1  -5   9     1363.19     1399.01     14.79 o 
   0  -5   9      709.33      757.42      4.83 o 
   1  -5   9      577.16      570.85      4.85 o 
   2  -5   9        2.13        1.84      0.85 o 
   3  -5   9      670.25      683.70      9.33 o 
   4  -5   9      187.55      177.05      3.55 o 
   5  -5   9      163.21      167.15      5.33 o 
   6  -5   9        6.50        9.09      1.87 o 
   7  -5   9      105.24      105.51     10.36 o 
  -7  -4   9        0.29        1.26      0.97 o 
  -6  -4   9        1.07        1.18      1.76 o 
  -5  -4   9      110.42      100.49      5.42 o 
  -4  -4   9      292.57      313.36      8.58 o 
  -3  -4   9       22.04       20.54      2.58 o 
  -2  -4   9       11.06       10.17      1.74 o 
  -1  -4   9      299.44      282.57      6.22 o 
   0  -4   9      626.29      616.21      4.50 o 
   1  -4   9      443.58      432.73      4.82 o 
   2  -4   9      321.93      300.36      3.84 o 
   3  -4   9       38.45       39.78      1.74 o 
   4  -4   9      109.79      104.87      2.70 o 
   5  -4   9      176.54      180.29      3.78 o 
   6  -4   9      156.83      152.17      7.81 o 
   7  -4   9        0.73        6.00      1.84 o 
  -7  -3   9       19.13       19.79      3.47 o 
  -6  -3   9       80.54       87.80      5.65 o 
  -5  -3   9        5.40        8.85      2.12 o 
  -4  -3   9        3.96        4.80      1.83 o 
  -3  -3   9        4.72        3.04      1.30 o 
  -2  -3   9      323.53      269.75      6.45 o 
  -1  -3   9       98.98      102.04      4.52 o 
   0  -3   9       31.58       31.37      1.18 o 
   1  -3   9       23.76       28.52      1.26 o 
   2  -3   9      621.93      547.78      7.73 o 
   3  -3   9       24.95       22.71      1.34 o 
   4  -3   9        7.83       12.04      1.14 o 
   5  -3   9        9.90        8.11      1.10 o 
   6  -3   9       98.93       91.63      5.58 o 
   7  -3   9       31.51       32.69      3.03 o 
  -8  -2   9        2.35        2.72      1.65 o 
  -7  -2   9        2.03        4.96      2.05 o 
  -6  -2   9      258.68      261.96      9.25 o 
  -5  -2   9      416.62      439.13     12.01 o 
  -4  -2   9       64.21       73.03      3.09 o 
  -3  -2   9        6.12        7.59      1.22 o 
  -2  -2   9      374.64      374.00      2.21 o 
  -1  -2   9     2024.06     2180.85      9.95 o 
   0  -2   9      363.23      364.91      7.97 o 
   1  -2   9        1.27        2.32      0.89 o 
   2  -2   9      856.14      874.08      7.23 o 
   3  -2   9      305.61      321.28      4.33 o 
   4  -2   9       37.97       44.52      2.42 o 
   5  -2   9       30.19       30.82      2.93 o 
   6  -2   9      118.42      120.09      5.19 o 
   7  -2   9      161.99      147.48      5.68 o 
  -8  -1   9        1.07        3.85      2.00 o 
  -7  -1   9        3.13        2.93      2.03 o 
  -6  -1   9      292.07      297.71      9.86 o 
  -5  -1   9      369.31      366.18      6.79 o 
  -4  -1   9       18.71       15.68      1.42 o 
  -3  -1   9       89.40       86.53      2.18 o 
  -2  -1   9      269.56      283.44      6.09 o 
  -1  -1   9     2318.16     2350.13     23.68 o 
   0  -1   9      186.25      221.50      4.30 o 
   1  -1   9      412.17      409.17      6.98 o 
   2  -1   9        1.92        3.00      0.94 o 
   3  -1   9      383.51      365.36      4.73 o 
   4  -1   9      241.47      268.03      3.89 o 
   5  -1   9      254.63      260.78      6.66 o 
   6  -1   9       40.65       41.97      3.46 o 
   7  -1   9        1.76        3.59      1.59 o 
  -8   0   9       99.56      107.49      7.36 o 
  -7   0   9      158.64      162.24      8.04 o 
  -6   0   9       55.34       56.05      2.91 o 
  -5   0   9      582.49      614.23      9.99 o 
  -4   0   9      383.98      385.94      6.10 o 
  -3   0   9      617.52      630.53     14.23 o 
  -2   0   9      852.58      950.97      7.79 o 
  -1   0   9     1319.89     1386.53      9.76 o 
   0   0   9     1162.98     1178.17      9.02 o 
   1   0   9      522.53      507.88      6.87 o 
   2   0   9      293.75      297.68      6.11 o 
   3   0   9       37.15       44.27      1.96 o 
   4   0   9      168.50      159.46      4.78 o 
   5   0   9      571.63      566.64     22.53 o 
   6   0   9      147.63      152.09      6.04 o 
   7   0   9        0.25        2.00      1.19 o 
  -8   1   9        5.80        5.81      2.53 o 
  -7   1   9        0.82        3.20      1.97 o 
  -6   1   9       62.22       58.21      3.17 o 
  -5   1   9        5.31        5.91      1.98 o 
  -4   1   9       67.27       74.47      2.78 o 
  -3   1   9       40.41       34.17      2.55 o 
  -2   1   9      872.41      888.36      7.39 o 
  -1   1   9      171.44      152.53      3.35 o 
   0   1   9      517.52      517.58      6.11 o 
   1   1   9       99.26       91.41      5.23 o 
   2   1   9      105.91       94.29      3.23 o 
   3   1   9      317.85      298.00      3.59 o 
   4   1   9       53.41       45.43      3.88 o 
   5   1   9       69.85       74.41      3.75 o 
   6   1   9       26.40       21.20      2.38 o 
   7   1   9        5.14        3.71      2.51 o 
  -7   2   9       24.73       22.53      3.66 o 
  -6   2   9       65.29       56.10      3.03 o 
  -5   2   9       29.05       30.83      3.27 o 
  -4   2   9       19.98       14.74      1.38 o 
  -3   2   9       85.15       83.34      3.64 o 
  -2   2   9      362.86      347.99      8.51 o 
  -1   2   9      362.26      384.67      5.31 o 
   0   2   9      192.38      170.00      4.65 o 
   1   2   9        3.47        3.93      1.13 o 
   2   2   9      129.14      122.49     12.35 o 
   3   2   9      459.08      467.66      7.36 o 
   4   2   9      224.14      215.36      5.27 o 
   5   2   9       12.64       14.01      3.08 o 
   6   2   9       14.63        8.49      2.20 o 
   7   2   9       39.09       35.91      3.04 o 
  -7   3   9        5.80        5.45      1.30 o 
  -6   3   9       41.09       40.41      3.11 o 
  -5   3   9      412.88      439.78      8.42 o 
  -4   3   9       12.21       12.61      1.60 o 
  -3   3   9       53.67       65.00      2.62 o 
  -2   3   9       32.55       31.97      2.18 o 
  -1   3   9     1112.48     1116.12     11.67 o 
   0   3   9       27.07       26.17      1.92 o 
   1   3   9      128.33      144.87      3.94 o 
   2   3   9       35.75       34.38      2.51 o 
   3   3   9      691.03      724.21     11.73 o 
   4   3   9       79.10       81.30      3.75 o 
   5   3   9       21.19       18.31      2.50 o 
   6   3   9       75.00       63.41      4.96 o 
  -7   4   9        2.20        1.01      1.27 o 
  -6   4   9       12.70        8.22      1.52 o 
  -5   4   9      138.71      142.59      4.65 o 
  -4   4   9      339.51      339.05     10.38 o 
  -3   4   9       23.59       20.63      1.79 o 
  -2   4   9      665.92      694.53      7.94 o 
  -1   4   9      146.87      156.83      4.17 o 
   0   4   9      871.47      976.62     28.22 o 
   1   4   9      251.45      246.73      5.10 o 
   2   4   9      603.40      610.49     14.11 o 
   3   4   9        0.00        1.02      3.91 o 
   5   4   9       48.07       46.39      3.83 o 
   6   4   9      116.66      120.00      5.13 o 
  -7   5   9       92.34       90.27      4.27 o 
  -6   5   9       13.04        9.68      1.59 o 
  -5   5   9      286.45      274.35      6.41 o 
  -4   5   9      428.12      431.52      8.39 o 
  -3   5   9      389.08      360.48      6.38 o 
  -2   5   9       97.34       73.00      3.00 o 
  -1   5   9     1580.93     1560.30     19.94 o 
   0   5   9      587.07      578.33      8.08 o 
   1   5   9      375.63      341.39      6.94 o 
   2   5   9       13.59       14.55      3.57 o 
   3   5   9     1282.79     1305.99     12.90 o 
   4   5   9       67.84       73.03      4.81 o 
   5   5   9       91.38       85.43      8.66 o 
  -6   6   9        0.52        2.07      1.48 o 
  -5   6   9       18.81       20.73      4.28 o 
  -4   6   9       23.57       29.13      2.44 o 
  -3   6   9      119.88      115.69      4.19 o 
  -2   6   9        1.01        2.45      1.36 o 
  -1   6   9      204.48      215.50      5.22 o 
   0   6   9       97.44       95.75      3.80 o 
   1   6   9      259.23      236.80      7.80 o 
   2   6   9        6.68        6.76      1.72 o 
   3   6   9      135.95      132.88      7.75 o 
   4   6   9      223.43      230.01      6.24 o 
   5   6   9       43.47       37.07      4.63 o 
  -6   7   9        2.76        1.65      0.89 o 
  -5   7   9       26.94       29.13      2.98 o 
  -4   7   9      221.09      247.30     13.83 o 
  -3   7   9        3.06        2.55      1.28 o 
  -2   7   9       30.48       28.05      2.27 o 
  -1   7   9       25.29       24.51      2.03 o 
   0   7   9      110.71      116.68      4.09 o 
   1   7   9       22.89       28.63      2.63 o 
   2   7   9        5.64        6.22      1.82 o 
   3   7   9       48.12       55.58      5.90 o 
   4   7   9      120.59      116.01      4.86 o 
  -5   8   9        9.96        7.55      2.00 o 
  -4   8   9      322.89      344.49      8.96 o 
  -3   8   9      165.09      172.68      5.07 o 
  -2   8   9       16.69       15.05      2.03 o 
  -1   8   9        0.08        2.42      2.12 o 
   0   8   9      325.37      335.09      8.94 o 
   1   8   9      208.67      226.09      5.61 o 
   2   8   9       71.51       62.05      3.34 o 
   3   8   9       15.27       22.46      4.29 o 
  -4   9   9        1.85        1.82      1.80 o 
  -3   9   9       90.92       97.89      6.35 o 
  -2   9   9       36.00       29.53      3.86 o 
  -1   9   9        1.82        0.61      2.05 o 
   0   9   9        3.21        5.23      3.12 o 
   1   9   9       71.56       80.60      5.91 o 
   2   9   9      104.29      110.43      6.98 o 
  -3  10   9        1.01        0.31      1.72 o 
  -2  10   9        3.12        0.44      1.94 o 
  -1  10   9       11.09       11.84      3.61 o 
   1  10   9        0.53       -1.18      2.56 o 
   0 -14  10      122.96      141.01      7.25 o 
   1 -14  10      122.31      135.43      7.46 o 
  -2 -13  10        2.79        5.24      2.64 o 
  -1 -13  10        0.02       -1.33      1.79 o 
   0 -13  10        1.13        2.14      1.63 o 
   1 -13  10       36.24       24.53      4.45 o 
   2 -13  10       14.84       12.32      3.08 o 
   3 -13  10       37.18       25.59      3.54 o 
  -3 -12  10       98.21       99.92      6.68 o 
  -2 -12  10      201.86      190.51      8.31 o 
  -1 -12  10       64.77       72.03      5.16 o 
   0 -12  10       44.55       47.16      4.64 o 
   1 -12  10       44.87       41.43      4.81 o 
   2 -12  10      411.39      388.78     11.57 o 
   3 -12  10      193.89      207.49      8.80 o 
   4 -12  10       20.82       22.46      2.37 o 
  -4 -11  10       56.15       66.44      4.93 o 
  -3 -11  10        2.06        2.84      1.78 o 
  -2 -11  10      133.20      134.71      7.35 o 
  -1 -11  10      252.69      225.44      8.37 o 
   0 -11  10       58.06       63.69      4.84 o 
   1 -11  10       79.10       67.79      5.38 o 
   2 -11  10       58.38       68.25      5.87 o 
   3 -11  10      299.96      296.80      6.36 o 
   4 -11  10        9.40       11.96      3.17 o 
   5 -11  10       55.67       53.82      3.54 o 
  -5 -10  10      142.39      136.42      6.71 o 
  -4 -10  10      414.94      406.33     11.17 o 
  -3 -10  10       85.10       88.55      6.55 o 
  -2 -10  10       71.00       78.01      5.85 o 
  -1 -10  10      405.04      419.88     12.28 o 
   0 -10  10      912.64      924.43     20.49 o 
   1 -10  10      308.09      324.88     10.80 o 
   2 -10  10      435.18      450.32      6.89 o 
   3 -10  10      125.08      121.66      4.52 o 
   4 -10  10      334.11      327.27      6.57 o 
   5 -10  10       57.44       58.83      2.61 o 
  -6  -9  10        8.06        6.57      2.97 o 
  -5  -9  10        1.00        1.79      1.17 o 
  -4  -9  10      206.07      209.67      9.98 o 
  -3  -9  10      173.29      165.30      6.83 o 
  -2  -9  10      218.60      220.86      9.21 o 
  -1  -9  10       55.88       52.42      2.41 o 
   0  -9  10      519.00      516.62     13.72 o 
   1  -9  10      291.13      294.48     10.23 o 
   2  -9  10      419.25      432.64      9.70 o 
   3  -9  10      413.82      410.53      6.23 o 
   4  -9  10       62.67       62.89      3.34 o 
   5  -9  10      175.37      176.63      4.14 o 
   6  -9  10      122.19      113.73      3.70 o 
  -5  -8  10       44.24       46.72      3.83 o 
  -4  -8  10        5.28        6.47      1.59 o 
  -3  -8  10       24.63       24.88      1.89 o 
  -2  -8  10       57.76       53.68      2.48 o 
  -1  -8  10       26.43       25.03      1.89 o 
   0  -8  10        7.69        5.18      1.05 o 
   1  -8  10        4.78        4.57      0.94 o 
   2  -8  10       18.41       13.50      1.26 o 
   3  -8  10       39.21       30.93      2.38 o 
   4  -8  10        0.77        1.92      0.69 o 
   5  -8  10        2.50        3.42      1.23 o 
   6  -8  10        9.18        6.16      1.33 o 
  -6  -7  10       31.05       31.82      4.21 o 
  -5  -7  10      377.54      406.02     14.34 o 
  -4  -7  10      329.77      330.28     10.15 o 
  -3  -7  10        4.30        4.56      1.53 o 
  -2  -7  10      130.70      131.88      4.72 o 
  -1  -7  10      647.77      641.47      7.45 o 
   0  -7  10     1148.18     1201.38     13.01 o 
   1  -7  10      195.76      202.52      3.16 o 
   2  -7  10      234.05      231.18      4.03 o 
   3  -7  10      363.45      341.58      5.50 o 
   4  -7  10      262.40      277.04      5.06 o 
   5  -7  10       88.36      101.53      5.43 o 
   6  -7  10       32.72       30.79      2.94 o 
  -7  -6  10       22.96       19.39      3.15 o 
  -6  -6  10      176.18      178.16      8.03 o 
  -5  -6  10       87.39       94.22      5.80 o 
  -4  -6  10      237.51      253.31      7.03 o 
  -3  -6  10      382.97      397.31      8.77 o 
  -2  -6  10      339.50      329.46      7.87 o 
  -1  -6  10      137.52      139.25      4.95 o 
   0  -6  10      367.75      395.07      6.42 o 
   1  -6  10     2128.00     2176.86     19.53 o 
   2  -6  10       15.25       21.03      1.49 o 
   3  -6  10      110.41      103.15      3.78 o 
   4  -6  10       54.65       62.84      2.42 o 
   5  -6  10      407.48      419.65      5.84 o 
   6  -6  10      111.80      116.45      4.73 o 
   7  -6  10        7.10        3.72      1.90 o 
  -7  -5  10      156.19      145.78      8.10 o 
  -6  -5  10      274.79      285.70      8.99 o 
  -5  -5  10      261.12      279.33      8.43 o 
  -4  -5  10        1.50        3.07      2.02 o 
  -3  -5  10      282.59      261.73      7.27 o 
  -2  -5  10     1011.46     1042.77     15.91 o 
  -1  -5  10        7.83        7.76      1.97 o 
   0  -5  10       47.44       48.52      2.48 o 
   1  -5  10     1080.43     1109.95      8.83 o 
   2  -5  10      438.91      433.63      5.35 o 
   3  -5  10        0.86        1.21      1.06 o 
   4  -5  10       62.38       63.42      2.48 o 
   5  -5  10      283.04      300.40      5.03 o 
   6  -5  10      331.82      343.23      7.49 o 
   7  -5  10       13.84       11.21      2.07 o 
  -7  -4  10        5.05        1.62      2.09 o 
  -6  -4  10      444.19      473.85     17.08 o 
  -5  -4  10       15.54       14.69      2.89 o 
  -4  -4  10       61.73       57.21      3.98 o 
  -3  -4  10       97.99       91.88      5.74 o 
  -2  -4  10     1102.84     1107.57     17.22 o 
  -1  -4  10      719.44      722.58     10.65 o 
   0  -4  10        0.34        0.67      1.00 o 
   1  -4  10       43.99       41.04      1.50 o 
   2  -4  10      247.57      223.11      4.98 o 
   3  -4  10      198.02      205.65      3.57 o 
   4  -4  10       81.06       71.17      2.51 o 
   5  -4  10       20.79       16.43      1.55 o 
   6  -4  10      107.93       92.98      4.92 o 
   7  -4  10       52.56       49.99      3.94 o 
  -7  -3  10        1.06        2.48      2.22 o 
  -6  -3  10       21.44       20.69      3.08 o 
  -5  -3  10      386.81      403.93     12.02 o 
  -4  -3  10       46.96       51.38      3.86 o 
  -3  -3  10       14.47       12.31      2.52 o 
  -2  -3  10       31.31       30.29      2.82 o 
  -1  -3  10      853.07      857.38     11.56 o 
   0  -3  10      732.31      685.38      6.58 o 
   1  -3  10       12.72       10.84      2.19 o 
   2  -3  10        1.23        0.67      0.78 o 
   3  -3  10       35.98       37.66      1.79 o 
   4  -3  10      401.44      394.07      6.09 o 
   5  -3  10       47.43       50.82      3.32 o 
   6  -3  10        0.03        1.81      2.03 o 
   7  -3  10        0.34        1.64      1.68 o 
  -7  -2  10       14.27       11.93      2.61 o 
  -6  -2  10        1.22        2.14      2.43 o 
  -5  -2  10      117.72      113.46      5.94 o 
  -4  -2  10       40.62       46.05      3.66 o 
  -3  -2  10      104.24      107.29      6.29 o 
  -2  -2  10        0.19        0.64      0.48 o 
  -1  -2  10      334.26      302.82      3.25 o 
   0  -2  10      290.53      330.88      7.78 o 
   1  -2  10      121.90      129.44      5.92 o 
   2  -2  10       39.20       36.40      2.26 o 
   3  -2  10       68.06       60.69      2.25 o 
   4  -2  10      514.65      559.34      7.58 o 
   5  -2  10      148.54      144.10      5.11 o 
   6  -2  10        6.13        4.22      0.99 o 
   7  -2  10        0.54        2.48      1.37 o 
  -7  -1  10        9.80        6.52      2.23 o 
  -6  -1  10        3.25        2.36      1.36 o 
  -5  -1  10       21.86       31.04      3.89 o 
  -4  -1  10      198.68      179.20      6.86 o 
  -3  -1  10       40.52       40.18      3.75 o 
  -2  -1  10      129.48      146.96      4.12 o 
  -1  -1  10      115.12      112.21      3.72 o 
   0  -1  10      117.63      128.39      3.12 o 
   1  -1  10        8.45       10.30      1.18 o 
   2  -1  10       87.31       82.50      2.88 o 
   3  -1  10      281.76      265.24      3.88 o 
   4  -1  10        1.47        0.88      1.84 o 
   5  -1  10       28.21       18.21      2.67 o 
   6  -1  10       29.63       29.22      3.89 o 
   7  -1  10       54.08       50.66      3.88 o 
  -7   0  10      123.65      119.47      7.32 o 
  -6   0  10      514.56      560.09     13.59 o 
  -5   0  10      702.38      710.25     17.44 o 
  -4   0  10        1.30        2.89      1.10 o 
  -3   0  10      381.69      386.53      5.74 o 
  -2   0  10     1081.00     1053.84     10.32 o 
  -1   0  10     3744.47     3693.87     14.23 o 
   0   0  10      371.92      433.11      5.45 o 
   1   0  10      430.09      468.44      5.96 o 
   2   0  10      448.58      435.56      6.87 o 
   3   0  10     1353.28     1414.00     16.64 o 
   4   0  10      342.68      352.08      7.59 o 
   5   0  10        2.98        1.26      1.11 o 
   6   0  10       30.70       27.12      3.66 o 
   7   0  10      148.90      152.95      5.59 o 
  -7   1  10       10.05        9.80      3.29 o 
  -6   1  10       45.96       47.14      5.96 o 
  -5   1  10       24.94       22.55      3.08 o 
  -4   1  10        5.19        4.86      1.15 o 
  -3   1  10       15.42       19.07      1.56 o 
  -2   1  10       34.65       40.41      2.03 o 
  -1   1  10      496.42      484.59     18.20 o 
   0   1  10       79.24       71.20      3.08 o 
   1   1  10        1.11        0.83      1.02 o 
   2   1  10       16.20       12.55      1.96 o 
   3   1  10      207.70      216.05      7.55 o 
   4   1  10      143.11      137.37      6.53 o 
   5   1  10       26.51       26.29      2.44 o 
   6   1  10        0.27        1.16      1.27 o 
  -7   2  10        2.75        5.49      2.10 o 
  -6   2  10        5.25        1.41      3.51 o 
  -5   2  10       74.84       76.34      6.66 o 
  -4   2  10      103.76      103.71      3.29 o 
  -3   2  10        2.61        2.33      1.09 o 
  -2   2  10      197.89      175.19      4.19 o 
  -1   2  10      244.10      232.00      4.77 o 
   0   2  10      155.26      162.28      4.06 o 
   1   2  10       51.08       40.45      2.54 o 
   2   2  10      281.62      264.99      5.37 o 
   3   2  10       14.24       15.01      3.52 o 
   4   2  10      204.61      200.49      7.47 o 
   5   2  10        6.95        8.46      3.07 o 
   6   2  10       56.92       49.77      3.46 o 
  -7   3  10       32.22       36.06      4.82 o 
  -6   3  10       10.57        8.72      1.47 o 
  -5   3  10        0.60        1.19      0.93 o 
  -4   3  10      131.84      123.54      3.91 o 
  -3   3  10      143.57      170.89      5.88 o 
  -2   3  10      378.94      383.94      5.79 o 
  -1   3  10       98.84       93.64      3.12 o 
   0   3  10      395.86      397.37      9.00 o 
   1   3  10        8.51       13.30      2.75 o 
   2   3  10       90.80       79.10      4.81 o 
   3   3  10      539.99      571.11     10.20 o 
   4   3  10       25.20       24.86      2.55 o 
   5   3  10       58.93       58.77      3.54 o 
   6   3  10        5.36        3.13      1.64 o 
  -7   4  10       12.79       10.18      2.45 o 
  -6   4  10       60.81       64.62      5.06 o 
  -5   4  10       55.12       59.08      3.59 o 
  -4   4  10        0.90        1.74      1.25 o 
  -3   4  10       81.99       83.09      4.19 o 
  -2   4  10      251.11      234.46      5.52 o 
  -1   4  10       62.55       54.20      3.92 o 
   0   4  10      106.10      109.79      3.66 o 
   1   4  10        2.43        1.91      2.18 o 
   2   4  10      284.83      314.72     11.16 o 
   3   4  10      103.30       89.74      3.99 o 
   4   4  10      150.85      143.62      5.73 o 
   5   4  10        1.40        2.70      3.79 o 
  -6   5  10       31.59       25.14      2.37 o 
  -5   5  10      556.47      580.70      8.93 o 
  -4   5  10       97.85       89.49      4.11 o 
  -3   5  10       85.71       84.87      3.66 o 
  -2   5  10       46.33       42.28      2.45 o 
  -1   5  10      817.40      779.15     13.47 o 
   0   5  10      219.83      191.76      5.08 o 
   1   5  10      292.75      289.30      6.81 o 
   2   5  10       67.31       60.47      4.43 o 
   3   5  10      434.63      409.06     10.82 o 
   4   5  10       79.07       85.05      4.59 o 
   5   5  10      164.02      152.97      5.30 o 
  -6   6  10        0.46        3.41      1.53 o 
  -5   6  10       39.97       42.94      3.31 o 
  -4   6  10       69.54       86.85      4.50 o 
  -3   6  10        7.05        9.73      1.89 o 
  -2   6  10        8.66        9.23      1.65 o 
  -1   6  10       39.46       36.99      2.57 o 
   0   6  10       16.95       21.23      2.13 o 
   1   6  10       52.58       67.83      5.08 o 
   2   6  10      100.59      108.03      4.48 o 
   3   6  10       49.92       48.83      3.31 o 
   4   6  10        1.15        2.17      1.32 o 
  -5   7  10        0.00        2.95      1.11 o 
  -4   7  10       38.22       36.44      3.28 o 
  -3   7  10       29.15       34.18      2.60 o 
  -2   7  10       56.43       61.95      3.85 o 
  -1   7  10        6.95        8.28      2.28 o 
   0   7  10       28.97       30.70      3.90 o 
   1   7  10       57.86       68.81      4.39 o 
   2   7  10       66.59       67.38      3.66 o 
   3   7  10       45.84       38.60      2.93 o 
   4   7  10        2.00        3.33      3.37 o 
  -4   8  10        0.28        1.51      1.39 o 
  -3   8  10        5.73        2.36      2.55 o 
  -2   8  10      150.35      151.51      8.54 o 
  -1   8  10      204.25      217.31      5.83 o 
   0   8  10        4.72        4.13      1.65 o 
   1   8  10        5.27        5.10      2.07 o 
   2   8  10       95.99       92.09      6.78 o 
   3   8  10      154.27      165.67      8.28 o 
  -3   9  10       17.23       20.05      3.98 o 
  -2   9  10        0.32        0.60      1.68 o 
  -1   9  10       31.39       38.52      4.12 o 
   0   9  10      177.49      176.80      8.45 o 
   1   9  10        2.97        0.28      2.24 o 
  -2 -13  11       23.45       18.41      4.06 o 
  -1 -13  11       32.16       23.52      3.51 o 
   0 -13  11        0.87        1.97      1.62 o 
   1 -13  11        8.01        7.12      4.06 o 
   2 -13  11        9.30        4.05      1.74 o 
   3 -13  11       50.91       41.52      4.83 o 
  -3 -12  11       56.62       56.14      5.10 o 
  -2 -12  11        3.89        4.88      1.95 o 
  -1 -12  11      240.47      247.75      9.18 o 
   0 -12  11       69.80       62.21      5.25 o 
   1 -12  11      146.05      137.56      6.96 o 
   2 -12  11       83.94       79.61      6.57 o 
   3 -12  11       98.12       99.88      6.41 o 
   4 -12  11       77.27       67.63      5.27 o 
  -4 -11  11      126.24      143.69      7.37 o 
  -3 -11  11      148.35      139.61      6.96 o 
  -2 -11  11       42.49       48.63      4.96 o 
  -1 -11  11       10.33       11.00      3.08 o 
   0 -11  11       33.58       34.78      4.32 o 
   1 -11  11      274.42      270.44     12.03 o 
   2 -11  11      293.18      310.33     12.76 o 
   3 -11  11        3.63        3.04      1.39 o 
   4 -11  11        9.85        9.11      2.44 o 
   5 -11  11       35.23       31.17      4.30 o 
  -5 -10  11       28.18       18.70      2.77 o 
  -4 -10  11        6.60        3.53      2.19 o 
  -3 -10  11       13.13        9.73      2.01 o 
  -2 -10  11      450.13      438.79     11.56 o 
  -1 -10  11      222.37      251.93      8.79 o 
   0 -10  11       17.36       17.63      3.22 o 
   1 -10  11       78.29       94.25      5.62 o 
   2 -10  11      687.58      668.77     13.51 o 
   3 -10  11      172.36      200.13      9.49 o 
   4 -10  11       44.44       48.05      3.12 o 
   5 -10  11        8.70       10.94      1.61 o 
  -5  -9  11      318.99      314.02     11.62 o 
  -4  -9  11       18.51       16.36      3.11 o 
  -3  -9  11       21.24       22.09      3.51 o 
  -2  -9  11      112.18      110.21      6.30 o 
  -1  -9  11      556.74      563.78     14.81 o 
   0  -9  11      473.96      508.41      7.16 o 
   1  -9  11      128.09      119.57      7.00 o 
   2  -9  11      171.83      171.90      4.69 o 
   3  -9  11      237.21      230.40      7.38 o 
   4  -9  11       97.38       95.26      3.72 o 
   5  -9  11      206.46      200.75      4.40 o 
   6  -9  11        6.50        5.07      1.54 o 
  -5  -8  11       85.77       85.42      4.91 o 
  -4  -8  11       39.52       38.41      3.39 o 
  -3  -8  11        5.06        4.23      1.35 o 
  -2  -8  11        0.92        1.98      0.75 o 
  -1  -8  11       91.70       87.12      5.66 o 
   0  -8  11      163.46      168.21      4.59 o 
   1  -8  11        1.31        1.03      0.68 o 
   2  -8  11        0.31        1.07      0.48 o 
   3  -8  11        1.91        1.68      0.89 o 
   4  -8  11        1.91        2.46      1.10 o 
   5  -8  11        4.07        5.39      1.56 o 
   6  -8  11       23.27       22.15      2.16 o 
  -6  -7  11       69.42       62.40      4.36 o 
  -5  -7  11       23.56       19.36      2.83 o 
  -4  -7  11       24.30       25.76      3.24 o 
  -3  -7  11       74.90       79.35      4.47 o 
  -2  -7  11      393.80      387.62     10.06 o 
  -1  -7  11       37.12       35.87      2.43 o 
   0  -7  11      253.01      256.26      5.26 o 
   1  -7  11       93.81       93.17      3.25 o 
   2  -7  11      421.63      441.01      6.26 o 
   3  -7  11        1.83        3.21      1.01 o 
   4  -7  11      199.95      210.28      4.12 o 
   5  -7  11       96.31       90.99      3.27 o 
   6  -7  11      173.17      177.12      4.75 o 
  -6  -6  11       63.77       69.13      5.37 o 
  -5  -6  11      243.91      241.60     10.51 o 
  -4  -6  11      496.65      479.18     12.39 o 
  -3  -6  11        2.34        1.52      0.68 o 
  -2  -6  11       66.96       79.58      4.10 o 
  -1  -6  11     2008.54     2129.78     18.48 o 
   0  -6  11      338.76      306.97      6.99 o 
   1  -6  11        0.46        1.11      0.76 o 
   2  -6  11       11.55        8.15      0.95 o 
   3  -6  11     1363.59     1382.35     19.34 o 
   4  -6  11        0.36        0.36      0.92 o 
   5  -6  11        7.37        7.60      1.68 o 
   6  -6  11        0.75        0.54      2.77 o 
  -7  -5  11       83.60       65.31      5.59 o 
  -6  -5  11        1.81        1.96      1.71 o 
  -5  -5  11      854.91      945.45     15.93 o 
  -4  -5  11      335.40      326.94      8.81 o 
  -3  -5  11      621.95      644.56     12.18 o 
  -2  -5  11      181.95      197.76      6.21 o 
  -1  -5  11     2419.98     2396.76     20.15 o 
   0  -5  11     2352.95     2443.55     20.68 o 
   1  -5  11      554.12      553.76      5.89 o 
   2  -5  11      261.16      259.75      3.95 o 
   3  -5  11      755.10      774.46     10.02 o 
   4  -5  11     1097.25     1168.46     13.51 o 
   5  -5  11       27.28       26.80      2.37 o 
   6  -5  11       94.39      104.64      4.43 o 
  -7  -4  11        6.75        4.21      2.43 o 
  -6  -4  11       41.95       36.10      4.11 o 
  -5  -4  11        0.67        2.96      2.33 o 
  -4  -4  11      984.93     1077.14     16.64 o 
  -3  -4  11       49.41       45.35      3.78 o 
  -2  -4  11       64.11       63.54      4.81 o 
  -1  -4  11      155.09      130.08      5.68 o 
   0  -4  11     2763.61     2868.83     33.80 o 
   1  -4  11       18.34       27.33      1.52 o 
   2  -4  11       90.87       88.59      2.42 o 
   3  -4  11      154.19      142.86      3.23 o 
   4  -4  11      791.68      816.39     10.14 o 
   5  -4  11      134.67      130.49      5.41 o 
   6  -4  11        1.24        1.18      0.96 o 
  -7  -3  11       63.21       61.08      4.92 o 
  -6  -3  11        0.15        1.39      1.29 o 
  -5  -3  11        0.04        4.14      3.06 o 
  -4  -3  11      146.07      151.66      6.73 o 
  -3  -3  11      149.81      164.93      6.34 o 
  -2  -3  11       77.96       84.86      5.98 o 
  -1  -3  11      255.85      258.29      7.75 o 
   0  -3  11      450.43      459.84     12.61 o 
   1  -3  11      223.07      220.82      8.72 o 
   2  -3  11        9.74       14.43      1.28 o 
   3  -3  11      119.22      115.75      3.11 o 
   4  -3  11        9.63        9.36      1.75 o 
   5  -3  11      143.18      142.89      5.20 o 
   6  -3  11        8.49        6.85      1.85 o 
  -7  -2  11       57.81       58.20      5.27 o 
  -6  -2  11        1.96        4.04      2.88 o 
  -5  -2  11       12.17       10.54      1.87 o 
  -4  -2  11        3.35        1.38      1.42 o 
  -3  -2  11       75.25       80.85      4.76 o 
  -2  -2  11       32.60       32.30      3.53 o 
  -1  -2  11      549.92      526.65     10.91 o 
   0  -2  11       20.48       22.91      2.77 o 
   1  -2  11      102.11       92.82      2.97 o 
   2  -2  11       28.35       24.25      1.45 o 
   3  -2  11      366.61      368.38      5.54 o 
   4  -2  11       91.91       80.15      3.90 o 
   5  -2  11       62.71       53.86      3.38 o 
   6  -2  11       11.08        8.93      2.16 o 
  -7  -1  11       12.67       10.04      3.48 o 
  -6  -1  11       42.87       42.56      4.86 o 
  -5  -1  11       40.49       45.41      4.19 o 
  -4  -1  11       66.02       60.36      5.13 o 
  -3  -1  11       59.89       58.32      4.09 o 
  -2  -1  11       41.05       34.43      1.85 o 
  -1  -1  11      140.75      133.72      2.75 o 
   0  -1  11      381.93      406.20      5.75 o 
   1  -1  11       14.52       15.53      3.96 o 
   2  -1  11        0.54       -0.08      1.02 o 
   3  -1  11       32.32       25.83      1.83 o 
   4  -1  11      457.07      468.25      9.13 o 
   5  -1  11       69.62       68.65      4.26 o 
   6  -1  11        5.57        3.09      2.19 o 
  -7   0  11      150.01      143.23      8.05 o 
  -6   0  11        7.35        8.92      3.27 o 
  -5   0  11      389.75      387.94     10.99 o 
  -4   0  11     1166.25     1326.55     19.55 o 
  -3   0  11     1421.30     1532.44     12.62 o 
  -2   0  11       12.81       11.25      1.35 o 
  -1   0  11      788.28      788.06     10.16 o 
   0   0  11     1422.21     1432.21     14.19 o 
   1   0  11     1433.26     1481.98     15.00 o 
   2   0  11      236.15      251.08     12.07 o 
   3   0  11      193.10      195.51      7.78 o 
   4   0  11      792.24      862.04     21.05 o 
   5   0  11      387.83      417.33     11.17 o 
   6   0  11       41.46       31.49      4.48 o 
  -7   1  11        0.36        1.65      2.33 o 
  -6   1  11        8.84        9.82      4.76 o 
  -5   1  11        7.27        7.97      2.66 o 
  -4   1  11       90.42       94.02      5.26 o 
  -3   1  11      119.27      112.30      3.26 o 
  -2   1  11        5.16        6.92      1.25 o 
  -1   1  11        1.05        0.35      1.00 o 
   0   1  11        0.44        0.02      0.96 o 
   1   1  11      174.62      178.77      4.37 o 
   2   1  11       44.32       47.53      3.77 o 
   3   1  11       11.02        7.75      1.52 o 
   4   1  11        3.73        5.11      1.82 o 
   5   1  11       13.79       10.10      1.78 o 
   6   1  11        1.75        0.79      2.46 o 
  -7   2  11        3.46        2.21      1.83 o 
  -6   2  11       15.52       10.24      2.84 o 
  -5   2  11        1.49        2.44      1.39 o 
  -4   2  11        5.15        7.62      1.15 o 
  -3   2  11       14.71       16.52      1.58 o 
  -2   2  11       65.37       63.03      2.69 o 
  -1   2  11        0.88        0.68      0.75 o 
   0   2  11       43.90       33.27      2.11 o 
   1   2  11       56.49       54.38      2.45 o 
   2   2  11       65.37       64.36      3.02 o 
   3   2  11       28.60       28.18      2.99 o 
   4   2  11      140.12      136.24      9.46 o 
   5   2  11        4.97        6.15      2.25 o 
   6   2  11        6.09        5.68      1.78 o 
  -6   3  11       27.46       27.92      4.07 o 
  -5   3  11       54.80       56.19      3.93 o 
  -4   3  11      157.06      151.28      4.32 o 
  -3   3  11       11.69       14.93      2.68 o 
  -2   3  11      157.04      141.40      4.26 o 
  -1   3  11       69.88       82.61      3.13 o 
   0   3  11      276.25      297.52      8.48 o 
   1   3  11       86.16       85.68      3.42 o 
   2   3  11      178.14      155.42      4.82 o 
   3   3  11       47.41       46.75      3.00 o 
   4   3  11       72.20       71.07      5.94 o 
   5   3  11       78.53       67.53      5.19 o 
  -6   4  11       15.41        8.87      1.96 o 
  -5   4  11       31.35       28.93      3.02 o 
  -4   4  11      288.63      308.89      6.14 o 
  -3   4  11      138.10      139.27      6.80 o 
  -2   4  11       15.90       17.11      1.88 o 
  -1   4  11        5.82        6.03      1.41 o 
   0   4  11      260.43      289.00     15.93 o 
   1   4  11      228.08      243.48      6.05 o 
   2   4  11       14.82       13.54      1.84 o 
   3   4  11        7.67        7.40      1.91 o 
   4   4  11       63.59       68.11      3.90 o 
   5   4  11       27.99       32.51      5.05 o 
  -6   5  11        3.41        5.82      1.77 o 
  -5   5  11        0.10        2.81      1.42 o 
  -4   5  11       28.12       25.07      2.45 o 
  -3   5  11      845.45      865.26     10.46 o 
  -2   5  11       97.04       77.35      3.66 o 
  -1   5  11        1.03        2.06      1.58 o 
   0   5  11        4.58        5.10      2.17 o 
   1   5  11      723.36      727.91     23.82 o 
   2   5  11      284.21      277.44      8.18 o 
   3   5  11       67.77       66.23      3.90 o 
   4   5  11        3.74        7.07      2.55 o 
  -5   6  11        1.42        3.16      1.22 o 
  -4   6  11        0.19        1.07      1.37 o 
  -3   6  11       30.23       30.37      2.88 o 
  -2   6  11       25.49       30.75      2.69 o 
  -1   6  11        0.93        1.36      1.22 o 
   0   6  11       25.09       24.31      2.33 o 
   1   6  11        3.21        1.98      1.44 o 
   2   6  11       54.56       66.34      3.46 o 
   3   6  11       14.26       18.65      2.62 o 
   4   6  11       19.11       12.76      2.55 o 
  -5   7  11       59.54       63.33      3.53 o 
  -4   7  11       57.63       52.43      3.57 o 
  -3   7  11        0.03        1.49      1.41 o 
  -2   7  11        1.14        0.42      1.22 o 
  -1   7  11       64.22       72.26      3.55 o 
   0   7  11      118.53      125.06      4.33 o 
   1   7  11        2.31        1.72      1.31 o 
   2   7  11        2.63        2.92      1.43 o 
   3   7  11       15.51       14.77      2.30 o 
  -3   8  11       29.71       27.06      2.71 o 
  -2   8  11        7.32        4.29      2.00 o 
  -1   8  11        0.36       -0.75      1.15 o 
   0   8  11      154.19      148.54      5.94 o 
   1   8  11      169.35      178.70      8.31 o 
   2   8  11        0.27       -0.61      1.80 o 
  -1   9  11        0.68        3.11      2.26 o 
  -1 -13  12        5.74        5.72      2.80 o 
   0 -13  12       46.09       40.35      5.51 o 
   1 -13  12       28.47       25.45      3.96 o 
   2 -13  12        8.81        5.37      3.28 o 
  -3 -12  12       82.50       82.88      6.29 o 
  -2 -12  12       25.66       28.54      4.17 o 
  -1 -12  12       80.47       92.21      6.41 o 
   0 -12  12        5.27        3.67      2.94 o 
   1 -12  12      146.18      153.46      7.57 o 
   2 -12  12       50.32       47.70      4.89 o 
   3 -12  12       40.44       32.28      4.40 o 
  -4 -11  12       61.94       71.80      6.09 o 
  -3 -11  12       13.25       10.78      2.60 o 
  -2 -11  12       72.03       82.46      5.74 o 
  -1 -11  12      517.64      540.17     13.45 o 
   0 -11  12      306.96      313.60     10.06 o 
   1 -11  12        2.32        3.02      2.68 o 
   2 -11  12       10.85       12.19      2.46 o 
   3 -11  12      150.31      138.33      7.35 o 
   4 -11  12      188.00      205.24      8.78 o 
  -4 -10  12      246.10      219.84      9.69 o 
  -3 -10  12        2.28        2.35      2.33 o 
  -2 -10  12       25.85       26.13      5.14 o 
  -1 -10  12       31.41       36.57      4.20 o 
   0 -10  12      800.18      780.08     15.87 o 
   1 -10  12      149.23      163.66      7.31 o 
   2 -10  12        1.30        1.27      1.18 o 
   3 -10  12       28.75       38.36      5.94 o 
   4 -10  12      294.80      302.90     11.60 o 
   5 -10  12      103.70      102.97      6.57 o 
  -5  -9  12       29.23       24.67      6.21 o 
  -4  -9  12      182.97      199.71      8.28 o 
  -3  -9  12      106.25      104.19      7.74 o 
  -2  -9  12        0.71        2.45      1.79 o 
  -1  -9  12        1.76        2.11      1.66 o 
   0  -9  12      131.33      134.32      3.99 o 
   1  -9  12      425.45      432.06     17.95 o 
   2  -9  12       83.26       84.53      3.60 o 
   3  -9  12       20.09       21.25      1.81 o 
   4  -9  12       43.52       42.31      2.46 o 
   5  -9  12      159.80      154.20      4.23 o 
  -5  -8  12       22.08       21.64      3.31 o 
  -4  -8  12       54.98       47.84      3.75 o 
  -3  -8  12        6.51        5.39      1.61 o 
  -2  -8  12      147.54      151.50      4.65 o 
  -1  -8  12      249.33      274.53      9.86 o 
   0  -8  12       12.06       13.83      2.24 o 
   1  -8  12        8.73       10.20      1.68 o 
   2  -8  12       17.53       20.10      2.13 o 
   3  -8  12       27.01       34.82      2.56 o 
   4  -8  12        0.19        0.09      1.08 o 
   5  -8  12        3.99        3.18      1.51 o 
  -6  -7  12        2.74        2.06      2.58 o 
  -5  -7  12      167.93      166.52      7.23 o 
  -4  -7  12       24.23       22.62      3.62 o 
  -3  -7  12       52.15       47.63      3.92 o 
  -2  -7  12       11.70        7.71      1.99 o 
  -1  -7  12      700.91      743.52     12.83 o 
   0  -7  12      480.86      511.77      9.15 o 
   1  -7  12      147.06      138.23      5.07 o 
   2  -7  12        0.66        1.61      1.50 o 
   3  -7  12      110.34      109.67      3.01 o 
   4  -7  12      348.50      361.98      7.75 o 
   5  -7  12        0.18        0.17      1.08 o 
   6  -7  12       18.00       13.89      2.16 o 
  -6  -6  12       65.34       56.61      5.59 o 
  -5  -6  12       74.27       73.95      5.56 o 
  -4  -6  12       55.79       52.70      4.31 o 
  -3  -6  12       45.47       48.39      4.09 o 
  -2  -6  12       47.92       41.41      3.18 o 
  -1  -6  12       74.10       78.68      4.29 o 
   0  -6  12      553.42      619.40      8.54 o 
   1  -6  12      206.37      216.91      5.47 o 
   2  -6  12      112.91      103.64      2.73 o 
   3  -6  12       18.57       17.68      1.40 o 
   4  -6  12      155.42      157.09      3.73 o 
   5  -6  12      569.39      592.41      7.18 o 
   6  -6  12        1.46        3.35      1.50 o 
  -6  -5  12       79.99       66.26      5.03 o 
  -5  -5  12      148.18      134.99      8.66 o 
  -4  -5  12       84.45       93.05      5.29 o 
  -3  -5  12      733.03      750.24     13.16 o 
  -1  -5  12      384.22      380.73      9.31 o 
   0  -5  12        5.41        3.04      0.93 o 
   1  -5  12      583.59      547.42      8.07 o 
   2  -5  12      870.00      862.82     11.39 o 
   3  -5  12       80.98       79.87      2.77 o 
   4  -5  12        1.02        0.44      0.70 o 
   5  -5  12      305.53      309.71      5.92 o 
   6  -5  12      240.30      246.41      7.55 o 
  -6  -4  12      103.90      102.67      5.99 o 
  -5  -4  12        8.15        6.90      2.13 o 
  -4  -4  12      170.63      176.18      7.70 o 
  -3  -4  12        9.19        9.08      2.22 o 
  -2  -4  12      705.82      730.88     13.35 o 
  -1  -4  12      178.75      178.40      6.62 o 
   0  -4  12      163.36      156.55      6.28 o 
   1  -4  12      144.86      122.28      3.65 o 
   2  -4  12      478.98      509.64      7.70 o 
   3  -4  12      298.57      277.58      4.98 o 
   4  -4  12        4.52        2.84      0.98 o 
   5  -4  12       52.23       46.20      3.36 o 
   6  -4  12       68.17       70.20      3.68 o 
  -7  -3  12        2.18        2.97      1.90 o 
  -6  -3  12       30.11       29.33      4.07 o 
  -5  -3  12      123.73      128.58      6.99 o 
  -4  -3  12       12.30       18.97      4.17 o 
  -3  -3  12       13.79       15.69      3.48 o 
  -2  -3  12      117.75      109.57      5.41 o 
  -1  -3  12      764.32      791.24     12.73 o 
   0  -3  12       20.52       23.12      2.84 o 
   1  -3  12       22.24       24.60      1.60 o 
   2  -3  12        6.51        5.36      1.02 o 
   3  -3  12      682.46      710.99      6.87 o 
   4  -3  12      101.45      101.93      4.44 o 
   5  -3  12        3.94        1.76      1.63 o 
   6  -3  12       16.01       13.69      2.62 o 
  -7  -2  12        1.07        1.19      2.08 o 
  -6  -2  12        1.37       -1.27      2.36 o 
  -5  -2  12      107.14      115.44      6.67 o 
  -4  -2  12       43.79       44.03      4.88 o 
  -3  -2  12        0.52        0.80      1.36 o 
  -2  -2  12       40.47       42.29      3.55 o 
  -1  -2  12       43.64       42.96      3.98 o 
   0  -2  12      152.25      156.62      3.32 o 
   1  -2  12        8.77        9.92      1.16 o 
   2  -2  12        0.11        1.66      1.00 o 
   3  -2  12       36.81       36.58      1.83 o 
   4  -2  12       77.15       66.14      3.53 o 
   5  -2  12       13.64       15.55      2.20 o 
   6  -2  12        4.40        5.90      1.90 o 
  -7  -1  12        0.86       -0.46      2.39 o 
  -6  -1  12        0.08        2.00      1.57 o 
  -5  -1  12        6.69        3.53      1.95 o 
  -4  -1  12      171.64      186.71      8.13 o 
  -3  -1  12       40.15       40.66      4.46 o 
  -2  -1  12       68.23       64.42      4.58 o 
  -1  -1  12        0.67       -0.12      0.79 o 
   0  -1  12      193.50      179.11      3.75 o 
   1  -1  12        3.77        4.91      1.09 o 
   2  -1  12       89.42       90.18      2.75 o 
   3  -1  12      135.56      130.46      3.38 o 
   4  -1  12       13.37       19.62      2.85 o 
   5  -1  12        0.55        1.28      1.21 o 
   6  -1  12        5.95        4.62      4.42 o 
  -7   0  12      228.99      263.25     10.71 o 
  -6   0  12       85.08       73.39      5.48 o 
  -5   0  12      353.45      338.37     13.74 o 
  -4   0  12        2.41        2.31      3.25 o 
  -3   0  12     1161.58     1194.95     25.33 o 
  -2   0  12      965.04     1057.72     17.40 o 
  -1   0  12     1058.94     1063.08     10.10 o 
   0   0  12       28.95       20.16      2.53 o 
   1   0  12      807.32      778.42     20.16 o 
   2   0  12      805.51      855.64     13.13 o 
   3   0  12     1143.91     1198.63     17.18 o 
   4   0  12      156.51      152.52      5.26 o 
   5   0  12      120.57      104.16      5.19 o 
   6   0  12      100.28      104.87      8.59 o 
  -6   1  12        9.44        6.65      3.76 o 
  -5   1  12        4.11       11.24      2.96 o 
  -4   1  12       43.19       48.99      4.41 o 
  -3   1  12       44.57       45.61      4.39 o 
  -2   1  12        9.52        8.49      1.22 o 
  -1   1  12       12.01       10.94      1.29 o 
   0   1  12       56.16       44.87      3.16 o 
   1   1  12        6.17        3.72      1.28 o 
   2   1  12        2.51        1.99      1.40 o 
   3   1  12       52.26       50.15      4.10 o 
   4   1  12       98.65       99.54      5.39 o 
   5   1  12        4.25        6.18      2.04 o 
  -6   2  12        0.56        1.59      1.98 o 
  -5   2  12        1.03        2.64      1.38 o 
  -4   2  12      224.84      222.05      8.65 o 
  -3   2  12       13.71       13.68      2.17 o 
  -2   2  12       18.77       14.09      1.55 o 
  -1   2  12       14.44       12.83      1.55 o 
   0   2  12      131.22      128.92      3.80 o 
   1   2  12       51.46       43.85      3.13 o 
   2   2  12        5.46        7.70      1.51 o 
   3   2  12        0.54        1.90      1.22 o 
   4   2  12       32.27       33.82      3.55 o 
   5   2  12        1.15        2.89      1.81 o 
  -6   3  12        0.25        2.55      0.96 o 
  -5   3  12        3.06        4.81      2.59 o 
  -4   3  12      172.25      176.93      9.00 o 
  -3   3  12      159.27      157.23      4.61 o 
  -2   3  12        1.51        2.26      2.20 o 
  -1   3  12       30.02       28.94      2.27 o 
   0   3  12       57.11       50.41      2.83 o 
   1   3  12      366.79      400.99      8.04 o 
   2   3  12       99.37      105.51      4.08 o 
   3   3  12       18.03       18.02      2.02 o 
   4   3  12        9.19        5.24      1.95 o 
   5   3  12       13.64        8.69      1.43 o 
  -6   4  12       21.26       19.13      2.81 o 
  -5   4  12       25.36       24.99      3.58 o 
  -4   4  12        9.31        9.34      3.20 o 
  -3   4  12       63.94       59.15      3.16 o 
  -2   4  12      109.03      123.87      4.28 o 
  -1   4  12       83.08       92.05      4.11 o 
   0   4  12        0.03        2.07      1.66 o 
   1   4  12       26.30       29.25      2.49 o 
   2   4  12      146.28      150.23      5.58 o 
   3   4  12       72.84       81.41      4.04 o 
   4   4  12        6.24        4.38      1.89 o 
  -5   5  12      164.06      139.61      7.84 o 
  -4   5  12       96.99       89.43      6.46 o 
  -3   5  12       14.01       14.67      2.14 o 
  -2   5  12       14.98       11.11      2.83 o 
  -1   5  12      396.42      383.87      7.22 o 
   0   5  12      241.49      220.19      6.99 o 
   1   5  12        1.80        2.88      1.54 o 
   2   5  12        6.26        6.95      1.80 o 
   3   5  12      179.58      177.90      5.97 o 
   4   5  12       77.20       65.56      4.08 o 
  -4   6  12       70.06       68.11      3.63 o 
  -3   6  12        1.79        3.82      1.56 o 
  -2   6  12        1.91        2.40      1.48 o 
  -1   6  12        6.33        7.90      1.88 o 
   0   6  12      158.87      191.05      5.61 o 
   1   6  12       26.69       25.08      2.65 o 
   2   6  12       11.40       10.43      1.99 o 
   3   6  12       14.49       14.63      2.30 o 
  -4   7  12       39.27       45.05      3.29 o 
  -3   7  12       90.23       95.24      4.23 o 
  -2   7  12       33.52       30.43      3.59 o 
  -1   7  12        1.75        2.31      2.29 o 
   0   7  12       16.80       17.79      2.33 o 
   1   7  12      106.36      121.16      5.04 o 
   2   7  12       52.37       61.84      3.65 o 
  -2   8  12        0.97        2.91      1.30 o 
  -1   8  12       20.39       24.45      4.33 o 
   0   8  12        0.76        3.32      1.55 o 
  -2 -12  13        1.84        3.81      2.47 o 
  -1 -12  13       81.81       79.49      5.95 o 
   0 -12  13      384.96      401.83     12.42 o 
   1 -12  13       51.28       59.01      5.54 o 
   2 -12  13        0.52        2.19      1.13 o 
  -3 -11  13      203.52      193.51      8.49 o 
  -2 -11  13       33.61       33.29      4.87 o 
  -1 -11  13        0.59        4.01      2.17 o 
   0 -11  13      386.64      397.58     11.73 o 
   1 -11  13      518.88      557.14     14.42 o 
   2 -11  13       21.35       21.95      3.89 o 
   3 -11  13        0.35        3.67      2.13 o 
  -4 -10  13       18.57       13.86      3.29 o 
  -3 -10  13       14.98       14.32      3.28 o 
  -2 -10  13       46.41       43.86      5.11 o 
  -1 -10  13       24.02       20.49      3.24 o 
   0 -10  13        0.16       -1.06      2.83 o 
   1 -10  13       58.12       66.83      4.91 o 
   2 -10  13       46.74       42.37      4.35 o 
   3 -10  13       10.56        4.21      1.82 o 
   4 -10  13        8.88        9.77      2.81 o 
  -4  -9  13        0.16       -1.49      2.00 o 
  -3  -9  13        5.06       -0.01      2.46 o 
  -2  -9  13       76.60       89.07      6.94 o 
  -1  -9  13      360.39      367.25      6.68 o 
   0  -9  13       79.74       87.72      5.70 o 
   1  -9  13        3.26        3.23      1.21 o 
   2  -9  13        0.69        0.47      1.32 o 
   3  -9  13      130.26      121.60      4.17 o 
   4  -9  13      318.58      315.97     11.66 o 
   5  -9  13       19.83       19.01      2.30 o 
  -5  -8  13       66.41       71.12      5.13 o 
  -3  -8  13       66.22       68.72      5.28 o 
  -2  -8  13       78.67       76.82      3.73 o 
  -1  -8  13       76.88       73.05      4.29 o 
   0  -8  13      605.63      638.94      8.65 o 
   1  -8  13      164.73      186.07      6.71 o 
   2  -8  13       49.87       41.30      2.64 o 
   3  -8  13        1.14        3.04      1.11 o 
   4  -8  13      253.89      259.28      6.21 o 
   5  -8  13      131.73      131.70      4.83 o 
  -5  -7  13       54.30       53.25      4.24 o 
  -4  -7  13       22.43       28.00      3.55 o 
  -3  -7  13      136.33      147.21      6.89 o 
  -2  -7  13        5.34       10.25      2.56 o 
  -1  -7  13        8.17        6.92      1.67 o 
   0  -7  13       10.98       14.77      1.75 o 
   1  -7  13      358.37      402.41      8.01 o 
   2  -7  13        0.97        2.98      1.46 o 
   3  -7  13       24.83       20.56      2.11 o 
   4  -7  13        5.88        5.26      1.34 o 
   5  -7  13      173.01      185.34      4.84 o 
  -6  -6  13        0.40        1.40      1.79 o 
  -5  -6  13        3.57        1.42      0.93 o 
  -4  -6  13        2.07        1.00      1.72 o 
  -3  -6  13      135.67      137.32      6.01 o 
  -2  -6  13       78.53       86.24      4.78 o 
  -1  -6  13        3.97        3.62      1.35 o 
   0  -6  13        7.45        9.08      2.12 o 
   1  -6  13       35.84       32.14      3.48 o 
   2  -6  13      115.50      127.40      4.82 o 
   3  -6  13       79.09       79.17      4.06 o 
   4  -6  13        5.48        4.21      1.09 o 
   5  -6  13        1.73        1.04      1.00 o 
  -6  -5  13      132.12      124.55      7.40 o 
  -5  -5  13       65.14       54.46      5.19 o 
  -4  -5  13      277.09      265.52      8.70 o 
  -3  -5  13       45.53       33.87      3.84 o 
  -2  -5  13      424.62      421.29      9.95 o 
  -1  -5  13      489.67      444.48     12.41 o 
   0  -5  13      696.48      646.76     15.54 o 
   1  -5  13       86.26       82.30      4.10 o 
   2  -5  13      102.66      103.84      4.14 o 
   3  -5  13      320.86      300.94      8.57 o 
   4  -5  13      730.48      735.91     13.84 o 
   5  -5  13        0.71        2.37      1.11 o 
   6  -5  13        0.79        1.75      1.45 o 
  -6  -4  13      124.79      119.05      6.85 o 
  -5  -4  13       12.47       13.69      2.93 o 
  -4  -4  13       74.47       77.68      5.92 o 
  -3  -4  13      328.10      349.60     11.35 o 
  -2  -4  13      134.72      128.81      6.10 o 
  -1  -4  13       96.77       98.83      5.91 o 
   0  -4  13      149.60      169.63      7.50 o 
   1  -4  13      160.55      151.56      4.85 o 
   2  -4  13       13.24       10.89      1.28 o 
   3  -4  13        0.70        1.39      1.12 o 
   4  -4  13      265.94      285.78      6.63 o 
   5  -4  13      112.16      100.19      5.27 o 
   6  -4  13        8.33        6.10      2.18 o 
  -6  -3  13        0.76        1.74      1.12 o 
  -5  -3  13        5.97       11.58      2.54 o 
  -4  -3  13      115.34      115.92      6.94 o 
  -3  -3  13      338.22      369.12     11.64 o 
  -2  -3  13       25.55       28.56      3.60 o 
  -1  -3  13       13.42       17.06      3.22 o 
   0  -3  13       69.78       70.07      4.87 o 
   1  -3  13      348.86      391.92     11.21 o 
   2  -3  13      116.77      127.17      3.20 o 
   3  -3  13        9.28        9.05      1.14 o 
   4  -3  13       14.33       14.61      1.77 o 
   5  -3  13      127.42      131.46      9.02 o 
   6  -3  13        3.13        2.31      1.80 o 
  -6  -2  13        0.57        2.67      0.90 o 
  -5  -2  13        1.96        2.27      2.31 o 
  -4  -2  13        0.33        1.76      1.66 o 
  -3  -2  13      147.69      137.10      7.06 o 
  -2  -2  13       21.64       20.09      3.14 o 
  -1  -2  13       20.48       15.69      2.74 o 
   0  -2  13        8.57        4.16      1.75 o 
   1  -2  13       17.07       20.26      2.07 o 
   2  -2  13      153.83      148.95      3.34 o 
   3  -2  13       39.62       40.62      2.18 o 
   4  -2  13        0.83        0.89      0.92 o 
   5  -2  13        4.68        3.50      2.85 o 
  -6  -1  13       29.30       23.17      4.01 o 
  -5  -1  13        2.52        2.55      1.48 o 
  -4  -1  13       35.91       33.54      4.13 o 
  -3  -1  13        2.96        6.68      4.18 o 
  -2  -1  13      185.84      165.54      7.25 o 
  -1  -1  13        1.22       -2.02      2.36 o 
   0  -1  13        1.73        2.11      2.52 o 
   1  -1  13      110.66       96.99      3.28 o 
   2  -1  13      113.61      112.42      3.76 o 
   3  -1  13       40.02       43.89      2.51 o 
   4  -1  13        2.38        1.63      1.08 o 
   5  -1  13       47.80       49.08      3.90 o 
  -6   0  13        0.68        4.72      1.49 o 
  -5   0  13      506.56      542.97     13.76 o 
  -4   0  13      364.65      390.59     12.06 o 
  -3   0  13      301.37      308.98     11.67 o 
  -2   0  13       44.25       51.18      5.58 o 
  -1   0  13     1029.95     1007.94     16.22 o 
   0   0  13      860.40      948.26     11.25 o 
   1   0  13      794.57      840.91     10.29 o 
   2   0  13       87.81       79.22      6.42 o 
   3   0  13      497.07      477.34     14.59 o 
   4   0  13      206.54      196.58      7.21 o 
   5   0  13      245.85      233.15      7.16 o 
  -6   1  13        0.43        5.50      2.85 o 
  -5   1  13       49.49       38.66      4.79 o 
  -4   1  13      140.56      134.07      8.30 o 
  -3   1  13        3.39        8.48      3.25 o 
  -2   1  13       78.76       72.57      4.89 o 
  -1   1  13       18.22       19.37      2.97 o 
   0   1  13      130.47      127.94      4.98 o 
   1   1  13       18.41       20.12      1.97 o 
   2   1  13      180.45      179.58     12.87 o 
   3   1  13        3.96        4.25      1.63 o 
   4   1  13        0.61        2.27      3.58 o 
   5   1  13        0.54        2.39      1.33 o 
  -6   2  13        9.54       12.60      2.49 o 
  -5   2  13       55.65       61.94      5.96 o 
  -4   2  13       27.08       26.65      3.79 o 
  -3   2  13       26.58       26.45      3.53 o 
  -2   2  13       21.66       26.05      3.35 o 
  -1   2  13       21.06       18.44      1.86 o 
   0   2  13       18.45       17.62      4.69 o 
   1   2  13        9.83       14.80      2.15 o 
   2   2  13       70.86       83.83      4.10 o 
   3   2  13       16.21       13.88      2.29 o 
   4   2  13        2.80        1.00      1.47 o 
  -5   3  13       26.58       26.62      4.26 o 
  -4   3  13        0.29       -1.24      2.10 o 
  -3   3  13        0.08        1.87      0.86 o 
  -2   3  13       11.38       11.73      1.65 o 
  -1   3  13      110.75      108.56      4.22 o 
   0   3  13        8.89        5.66      1.67 o 
   1   3  13        4.93        3.70      1.64 o 
   2   3  13        0.54        1.86      1.58 o 
   3   3  13       64.76       61.60      5.44 o 
   4   3  13       17.28       19.51      2.69 o 
  -5   4  13       71.62       79.80      5.92 o 
  -4   4  13      106.61      107.01      7.18 o 
  -3   4  13       17.72       16.77      2.07 o 
  -2   4  13        0.15        1.47      2.68 o 
  -1   4  13       41.09       38.12      2.92 o 
   0   4  13      230.16      247.60      7.59 o 
   1   4  13      116.80      121.32      4.35 o 
   2   4  13        6.36        5.12      1.73 o 
   3   4  13        2.66        7.12      2.60 o 
  -4   5  13      141.92      132.98      7.96 o 
  -3   5  13       49.85       41.28      3.87 o 
  -2   5  13       50.59       60.15      6.63 o 
  -1   5  13       15.11       14.09      3.56 o 
   0   5  13      151.53      154.02      9.73 o 
   1   5  13      289.67      277.50      6.93 o 
   2   5  13       37.66       30.43      2.93 o 
   3   5  13        9.32        7.88      3.13 o 
  -3   6  13       77.28       75.82      3.90 o 
  -2   6  13       11.87       15.22      2.09 o 
  -1   6  13       57.91       61.25      9.26 o 
   0   6  13       10.25        5.05      1.76 o 
   1   6  13       47.66       55.44      7.82 o 
   2   6  13       13.22       17.03      2.45 o 
  -2   7  13       25.90       26.70      2.65 o 
  -1   7  13       59.04       64.01      3.72 o 
   0   7  13      152.38      151.34      5.19 o 
  -1 -12  14       19.24       20.71      4.17 o 
   0 -12  14       15.51       16.99      3.12 o 
   1 -12  14       38.00       32.61      4.16 o 
  -2 -11  14      174.48      170.14      8.53 o 
  -1 -11  14      463.29      494.55     13.84 o 
   0 -11  14      116.92      127.68      7.72 o 
   1 -11  14        3.17        2.13      2.34 o 
   2 -11  14      136.65      142.48      8.09 o 
   3 -11  14      317.86      345.31     11.41 o 
  -3 -10  14        8.70       14.07      3.92 o 
  -2 -10  14        3.60        0.74      2.14 o 
  -1 -10  14       48.77       31.71      5.14 o 
   0 -10  14      148.39      145.02      7.60 o 
   1 -10  14       12.98       16.64      3.38 o 
   2 -10  14        1.41        1.75      1.01 o 
   3 -10  14        6.51        7.29      2.76 o 
  -4  -9  14       88.81       86.80      6.46 o 
  -3  -9  14       93.37      103.53      7.35 o 
  -2  -9  14        7.47        6.01      2.30 o 
  -1  -9  14        0.30        3.35      1.28 o 
   0  -9  14      193.04      208.36      6.57 o 
   1  -9  14      102.16      107.85      3.90 o 
   2  -9  14        3.61        6.62      1.55 o 
   3  -9  14       21.77       20.11      2.36 o 
   4  -9  14       34.01       40.93      4.60 o 
  -4  -8  14       60.22       48.63      4.17 o 
  -2  -8  14      232.78      237.27      8.11 o 
  -1  -8  14      201.48      195.79      6.43 o 
   0  -8  14       99.92       88.38      4.01 o 
   1  -8  14      172.44      183.67      6.30 o 
   2  -8  14      112.96      110.30      4.39 o 
   3  -8  14      251.76      264.12      6.44 o 
   4  -8  14        0.03        2.90      1.21 o 
  -5  -7  14        2.01        2.93      1.59 o 
  -4  -7  14       21.22       22.97      3.58 o 
  -3  -7  14       46.87       44.95      4.26 o 
  -2  -7  14       49.50       59.00      4.92 o 
  -1  -7  14       75.52       82.40      3.72 o 
   0  -7  14        3.22        2.82      1.29 o 
   1  -7  14       16.78       17.43      2.46 o 
   2  -7  14        0.58        1.81      1.76 o 
   3  -7  14      250.18      276.46     15.81 o 
   4  -7  14       58.09       50.29      3.72 o 
   5  -7  14       21.58       17.57      2.27 o 
  -5  -6  14       15.44       14.37      3.73 o 
  -4  -6  14       51.65       63.22      5.68 o 
  -3  -6  14        5.20       12.58      2.67 o 
  -2  -6  14        2.23        6.75      2.79 o 
  -1  -6  14       66.90       79.68      4.87 o 
   0  -6  14       31.00       37.08      2.59 o 
   1  -6  14        1.06        2.29      1.24 o 
   2  -6  14       33.10       28.55      2.41 o 
   3  -6  14       33.75       37.40      3.25 o 
   4  -6  14      116.38      109.38      4.09 o 
   5  -6  14        4.59        1.75      1.04 o 
  -5  -5  14       41.35       46.09      4.83 o 
  -4  -5  14      448.21      476.42     12.14 o 
  -3  -5  14      188.80      160.58      6.87 o 
  -2  -5  14      296.73      279.50      8.83 o 
  -1  -5  14       11.03       13.22      3.38 o 
   0  -5  14      675.89      680.11     28.82 o 
   1  -5  14      248.95      228.92      6.22 o 
   2  -5  14      481.08      443.64      7.62 o 
   3  -5  14        3.35        6.17      3.26 o 
   4  -5  14      180.24      176.39      5.35 o 
   5  -5  14       61.66       57.41      3.64 o 
  -6  -4  14        1.73        1.78      1.50 o 
  -5  -4  14       52.14       47.19      5.02 o 
  -4  -4  14      102.38       95.94      7.93 o 
  -3  -4  14      266.93      270.75      8.81 o 
  -2  -4  14        4.18        6.65      2.25 o 
  -1  -4  14      189.96      180.04      7.95 o 
   0  -4  14       41.84       44.64      4.83 o 
   1  -4  14      243.96      253.93      6.79 o 
   2  -4  14       91.17      106.51      4.24 o 
   3  -4  14      202.22      200.37     10.54 o 
   4  -4  14        0.44        1.35      1.26 o 
   5  -4  14        3.84        4.07      1.54 o 
  -6  -3  14        2.66        6.29      3.06 o 
  -4  -3  14       26.69       28.41      4.11 o 
  -3  -3  14       48.71       46.11      4.90 o 
  -2  -3  14       56.64       46.42      4.36 o 
  -1  -3  14       27.54       35.52      3.71 o 
   0  -3  14       93.88       93.16      5.70 o 
   1  -3  14       19.68       24.32      4.33 o 
   2  -3  14      102.75       99.44      3.89 o 
   3  -3  14       65.39       61.35      2.96 o 
   4  -3  14       51.63       51.92      3.51 o 
   5  -3  14        0.24        3.03      1.32 o 
  -6  -2  14        8.05        7.91      2.54 o 
  -5  -2  14       21.33       17.11      3.88 o 
  -4  -2  14       69.32       71.42      7.22 o 
  -3  -2  14       29.31       34.19      4.48 o 
  -2  -2  14       15.84       24.04      3.20 o 
  -1  -2  14       47.00       46.28      4.49 o 
   0  -2  14       12.19       14.39      3.32 o 
   1  -2  14       59.32       52.92      4.87 o 
   2  -2  14       21.16       22.78      1.68 o 
   3  -2  14       11.39       12.06      2.45 o 
   4  -2  14       18.16       21.63      2.76 o 
   5  -2  14        9.59        9.15      2.38 o 
  -6  -1  14        2.61        4.37      2.94 o 
  -5  -1  14        3.84        3.51      1.62 o 
  -4  -1  14      201.78      198.28     10.56 o 
  -3  -1  14       73.04       73.08      5.80 o 
  -2  -1  14        1.56        1.26      2.74 o 
  -1  -1  14       15.13       14.52      3.39 o 
   0  -1  14      149.75      149.09      7.99 o 
   1  -1  14      144.25      176.60      8.27 o 
   2  -1  14       11.50       12.82      1.50 o 
   3  -1  14       31.51       27.37      2.68 o 
   4  -1  14       15.62       13.69      2.16 o 
   5  -1  14       10.29       11.07      2.57 o 
  -6   0  14       24.72       21.37      4.11 o 
  -4   0  14        3.32        3.17      2.11 o 
  -3   0  14      640.94      646.41     14.68 o 
  -2   0  14      140.61      139.86      7.21 o 
  -1   0  14      109.64      108.81      6.80 o 
   0   0  14       40.06       42.41      5.46 o 
   1   0  14      864.82      906.42     16.33 o 
   2   0  14      394.00      414.52      7.31 o 
   3   0  14      165.72      173.12     13.95 o 
   4   0  14       28.67       26.05      2.66 o 
  -5   1  14        1.75        6.61      3.01 o 
  -4   1  14       36.16       30.13      4.86 o 
  -3   1  14       83.75       76.11      6.26 o 
  -2   1  14      104.86       94.63      6.28 o 
  -1   1  14       14.15       12.71      2.83 o 
   0   1  14      292.44      295.99      9.83 o 
   1   1  14        1.90        5.18      2.73 o 
   2   1  14      125.30      120.98      4.84 o 
   3   1  14        8.23        4.32      1.92 o 
   4   1  14       64.80       53.52      5.67 o 
  -5   2  14       34.29       31.35      4.08 o 
  -4   2  14       47.69       46.85      5.69 o 
  -3   2  14       37.23       37.43      4.60 o 
  -2   2  14        9.43       10.85      2.94 o 
  -1   2  14       21.43       24.10      4.36 o 
   0   2  14      150.89      160.29      5.50 o 
   1   2  14       63.03       55.36      4.55 o 
   2   2  14       19.00       19.24      2.17 o 
   3   2  14        0.38        0.56      1.45 o 
   4   2  14       17.85       16.74      3.53 o 
  -5   3  14        0.38        4.39      2.36 o 
  -4   3  14       27.88       20.00      4.08 o 
  -3   3  14       13.30       12.77      3.01 o 
  -2   3  14        2.78        2.90      2.90 o 
  -1   3  14       10.92       13.90      1.97 o 
   0   3  14       55.90       60.77      3.26 o 
   1   3  14       86.58       79.32      3.77 o 
   2   3  14        3.03        4.05      1.72 o 
   3   3  14        9.99       10.34      2.01 o 
  -4   4  14        9.20        7.43      3.35 o 
  -3   4  14      180.37      201.80      9.66 o 
  -1   4  14       97.18       98.69      3.94 o 
   0   4  14        5.01        7.05      1.74 o 
   1   4  14      195.47      213.63      6.16 o 
   2   4  14        8.00        7.22      1.78 o 
  -3   5  14       37.41       41.40      5.33 o 
  -2   5  14       97.12      105.26      4.58 o 
  -1   5  14       14.05       13.01      2.08 o 
   0   5  14      152.34      149.19      5.31 o 
   1   5  14        0.13        2.81      1.36 o 
   2   5  14       52.38       48.26      3.39 o 
  -2   6  14       20.50       24.03      2.62 o 
  -1   6  14       27.24       26.47      2.70 o 
   0   6  14       52.13       50.84      3.78 o 
  -1 -11  15      114.44      126.95      7.41 o 
   0 -11  15      202.30      212.22      9.65 o 
   1 -11  15      269.50      297.76     11.10 o 
  -2 -10  15       98.28       97.26      6.59 o 
  -1 -10  15       22.63       23.76      3.86 o 
   0 -10  15        9.01        6.26      2.05 o 
   1 -10  15        3.37        3.88      1.95 o 
   2 -10  15      107.97      106.18      6.46 o 
  -3  -9  15        0.72        2.29      1.57 o 
  -2  -9  15       82.32       81.94      6.15 o 
  -1  -9  15      120.92      119.79      4.62 o 
   0  -9  15        9.09       11.91      3.72 o 
   1  -9  15        7.26        3.86      3.00 o 
   2  -9  15       79.57       96.78      7.35 o 
   3  -9  15      190.70      199.79      5.70 o 
  -4  -8  15       29.13       28.35      3.90 o 
  -3  -8  15       42.94       45.56      4.22 o 
  -2  -8  15       13.83        9.80      2.11 o 
  -1  -8  15      349.25      377.69      7.46 o 
   0  -8  15       72.58       74.80      3.68 o 
   1  -8  15       83.41       74.70      3.71 o 
   2  -8  15        0.03        2.31      1.85 o 
   3  -8  15      241.08      249.91      8.56 o 
   4  -8  15       76.90       83.59     10.31 o 
  -4  -7  15       68.09       73.84      5.26 o 
  -3  -7  15       40.87       47.61      5.14 o 
  -2  -7  15       67.83       74.45      5.27 o 
  -1  -7  15       77.99       81.32      5.18 o 
   0  -7  15       63.47       68.79      4.35 o 
   1  -7  15       15.96       24.25      2.73 o 
   2  -7  15      130.78      131.60      4.59 o 
   3  -7  15        1.76        3.14      2.55 o 
   4  -7  15       24.44       19.70      2.33 o 
  -5  -6  15        0.06        1.07      0.89 o 
  -4  -6  15       46.81       57.18      5.49 o 
  -3  -6  15       36.27       37.65      4.51 o 
  -2  -6  15       40.15       47.09      4.58 o 
  -1  -6  15       15.10       18.06      2.96 o 
   0  -6  15       70.21       70.31      3.55 o 
   1  -6  15       40.89       50.91      3.48 o 
   2  -6  15       29.43       33.10      2.65 o 
   3  -6  15       65.08       71.24      3.63 o 
   4  -6  15        0.30        0.94      1.01 o 
  -5  -5  15       70.61       75.79      6.26 o 
  -4  -5  15       47.62       33.65      4.10 o 
  -3  -5  15      121.72      115.30      6.48 o 
  -2  -5  15      292.71      288.82     12.37 o 
  -1  -5  15       88.31       67.73      4.96 o 
   0  -5  15      172.34      147.97      6.59 o 
   1  -5  15       15.62       12.43      1.99 o 
   2  -5  15      334.15      326.69     12.65 o 
   3  -5  15      199.41      196.70      5.63 o 
   4  -5  15      130.15      123.37      7.83 o 
  -5  -4  15       54.49       47.14      4.49 o 
  -4  -4  15      103.73      117.97      7.10 o 
  -3  -4  15        4.41        0.78      2.03 o 
  -2  -4  15       54.44       45.38      5.07 o 
  -1  -4  15       34.21       36.34      4.87 o 
   0  -4  15      111.99      117.22      7.36 o 
   1  -4  15      173.63      168.06      5.37 o 
   2  -4  15       12.51       14.95      2.14 o 
   3  -4  15       59.04       59.44      3.42 o 
   4  -4  15       22.44       17.73      3.53 o 
  -5  -3  15        0.18        1.97      1.32 o 
  -4  -3  15       69.52       65.39      5.71 o 
  -3  -3  15       40.83       34.85      4.44 o 
  -2  -3  15        4.21        3.26      2.56 o 
  -1  -3  15        1.44        1.94      2.15 o 
   0  -3  15       94.04       94.88      6.35 o 
   1  -3  15      135.41      148.30      5.12 o 
   2  -3  15       36.84       42.53      3.16 o 
   3  -3  15        0.40        3.22      3.25 o 
   4  -3  15       21.99       21.77      4.28 o 
  -5  -2  15        9.19        3.77      1.96 o 
  -4  -2  15       31.12       28.86      5.27 o 
  -3  -2  15      236.57      235.49     10.99 o 
  -2  -2  15        2.76        1.35      2.10 o 
  -1  -2  15       62.41       59.78      5.02 o 
   0  -2  15        4.47        4.67      2.31 o 
   1  -2  15      356.59      395.01     11.15 o 
   2  -2  15        8.13       13.04      3.53 o 
   3  -2  15       15.58       15.33      3.08 o 
   4  -2  15       28.25       29.60      4.30 o 
  -5  -1  15       24.54       21.98      4.65 o 
  -4  -1  15       20.28       18.01      3.49 o 
  -3  -1  15       46.64       52.59      5.02 o 
  -2  -1  15       53.69       49.50      5.77 o 
  -1  -1  15       25.11       29.84      3.86 o 
   0  -1  15      102.92      105.71      7.97 o 
   1  -1  15       37.57       37.12      5.44 o 
   2  -1  15       72.19       74.19      6.52 o 
   3  -1  15        0.92        2.62      1.69 o 
   4  -1  15       16.26       17.20      3.58 o 
  -5   0  15       23.79       18.50      4.53 o 
  -4   0  15      126.03      127.56      7.84 o 
  -3   0  15        0.16        6.32      3.96 o 
  -2   0  15       32.02       44.03      5.93 o 
  -1   0  15       64.30       63.17      6.06 o 
   0   0  15      303.04      286.57     12.70 o 
   1   0  15      105.52      100.00      7.72 o 
   2   0  15        3.26        6.03      3.24 o 
   3   0  15       72.21       66.58      3.84 o 
   4   0  15      102.88       84.85      4.64 o 
  -5   1  15        6.00        4.91      3.04 o 
  -4   1  15      149.60      144.08      8.83 o 
  -3   1  15       40.58       41.30      5.40 o 
  -2   1  15        0.32        1.18      1.98 o 
  -1   1  15        3.59        5.19      2.70 o 
   0   1  15      139.18      126.20      6.52 o 
   1   1  15      107.48      128.78      6.97 o 
   2   1  15       35.12       29.68      2.69 o 
   3   1  15       25.98       23.10      3.82 o 
  -4   2  15        3.69        3.51      2.45 o 
  -3   2  15      178.35      201.00      9.24 o 
  -2   2  15       31.71       39.86      4.91 o 
  -1   2  15       35.12       44.25      5.38 o 
   0   2  15        1.66        3.08      2.37 o 
   1   2  15      172.67      175.59      8.10 o 
   2   2  15       30.66       25.83      3.73 o 
   3   2  15        1.73        2.83      1.68 o 
  -4   3  15        0.45        2.15      1.73 o 
  -3   3  15        7.03        3.13      2.24 o 
  -2   3  15       23.00       17.71      3.29 o 
  -1   3  15        9.16       11.41      2.81 o 
   0   3  15       32.76       30.15      4.56 o 
   1   3  15        1.26        2.08      1.25 o 
   2   3  15       55.12       61.92      3.50 o 
  -3   4  15       73.51       72.69      5.99 o 
  -2   4  15       16.92       29.17      4.82 o 
  -1   4  15      133.15      167.14      9.39 o 
   0   4  15        3.90        1.56      1.41 o 
   1   4  15      102.78      104.80      4.51 o 
  -1 -10  16       17.05       25.33      4.29 o 
   0 -10  16       78.72       75.56      5.95 o 
   1 -10  16        0.84        4.43      2.23 o 
  -2  -9  16       29.18       26.69      4.14 o 
  -1  -9  16        2.60        2.61      1.45 o 
   0  -9  16       16.11       17.40      2.35 o 
   1  -9  16      232.91      245.02      6.32 o 
   2  -9  16        0.69        1.94      1.41 o 
  -3  -8  16      243.56      237.35     10.48 o 
  -2  -8  16       22.72       26.19      2.77 o 
  -1  -8  16        6.81        4.23      2.90 o 
   0  -8  16        4.87        4.68      1.83 o 
   1  -8  16      290.69      308.65      8.04 o 
   2  -8  16      153.96      170.08     10.57 o 
   3  -8  16       18.62       17.55      2.45 o 
  -3  -7  16      135.44      142.33      8.06 o 
  -2  -7  16       64.51       65.49      5.26 o 
  -1  -7  16        1.00        1.22      1.26 o 
   0  -7  16      119.45      128.86      4.96 o 
   1  -7  16       58.49       70.78     10.42 o 
   2  -7  16      137.42      139.54      5.59 o 
   3  -7  16        6.94        6.13      2.39 o 
  -4  -6  16      117.00      131.22      7.69 o 
  -3  -6  16        0.47        0.40      2.22 o 
  -2  -6  16      126.22      138.71      6.97 o 
  -1  -6  16       12.65       13.84      2.79 o 
   0  -6  16       80.26       86.09      7.21 o 
   1  -6  16       81.47       80.55      4.20 o 
   2  -6  16       97.68       92.97      4.02 o 
   3  -6  16        1.10        2.01      1.82 o 
  -4  -5  16      118.51      120.55      7.40 o 
  -3  -5  16      265.57      285.37      9.93 o 
  -2  -5  16       10.07       14.70      3.47 o 
  -1  -5  16       16.70       20.14      3.82 o 
   0  -5  16      108.42       98.65     10.00 o 
   1  -5  16      491.29      503.40     12.11 o 
   2  -5  16       41.08       34.27      3.00 o 
   3  -5  16        9.24        7.05      1.55 o 
  -4  -4  16        0.58        0.95      1.17 o 
  -3  -4  16      173.67      191.13      9.10 o 
  -2  -4  16      111.87      139.67      7.96 o 
  -1  -4  16        8.66       14.76      3.54 o 
   0  -4  16        1.66        2.42      2.88 o 
   1  -4  16      140.69      140.21      5.04 o 
   2  -4  16      173.64      199.76      5.93 o 
   3  -4  16        7.51       13.09      3.99 o 
   4  -4  16        0.15        2.61      2.55 o 
  -4  -3  16        6.86        3.11      1.91 o 
  -3  -3  16        5.26        7.32      3.14 o 
  -2  -3  16       33.99       39.70      5.23 o 
  -1  -3  16        1.05        8.17      4.24 o 
   0  -3  16        2.90        1.21      2.35 o 
   1  -3  16        2.74        3.04      1.53 o 
   2  -3  16       69.94       73.38      3.79 o 
   3  -3  16        1.89        5.42      3.36 o 
  -4  -2  16       29.22       32.55      4.77 o 
  -3  -2  16        0.27       -0.13      2.53 o 
  -2  -2  16       15.52       14.40      3.16 o 
  -1  -2  16      109.38      102.95      6.88 o 
   0  -2  16       84.37      102.86      6.74 o 
   1  -2  16       88.50       75.15      5.91 o 
   2  -2  16        1.77        5.42      3.76 o 
   3  -2  16       51.02       52.03      5.29 o 
  -4  -1  16       37.66       27.00      3.99 o 
  -3  -1  16       74.74       62.29      5.39 o 
  -2  -1  16        4.35        7.70      3.08 o 
  -1  -1  16       27.18       34.23      5.10 o 
   0  -1  16       58.11       56.44      5.74 o 
   1  -1  16      132.77      136.30      7.88 o 
   2  -1  16        8.06        5.21      2.70 o 
   3  -1  16       23.18       23.92      4.05 o 
  -4   0  16        7.86       14.09      3.28 o 
  -3   0  16       10.33        9.82      3.77 o 
  -2   0  16       63.99       68.16      6.45 o 
  -1   0  16        0.86        5.45      3.69 o 
   0   0  16        2.16        2.56      2.47 o 
   1   0  16       62.92       73.43      6.39 o 
   2   0  16       72.58       75.57      6.75 o 
   3   0  16        0.41        6.40      3.35 o 
  -4   1  16        0.60        2.41      2.57 o 
  -3   1  16        2.90        2.76      2.65 o 
  -2   1  16      182.82      210.13     10.09 o 
  -1   1  16       87.92       90.68      6.50 o 
   0   1  16       11.44        9.79      3.22 o 
   1   1  16        1.23        2.69      2.11 o 
   2   1  16       66.07       59.47      5.44 o 
  -3   2  16       20.44       15.14      4.31 o 
  -2   2  16       32.92       31.41      4.35 o 
  -1   2  16      130.44      144.85      8.88 o 
   0   2  16       46.93       50.08      5.73 o 
   1   2  16       41.00       51.81      5.56 o 
  -2   3  16        1.76        1.79      1.96 o 
  -1   3  16        4.79        3.24      2.87 o 
   0   3  16        2.13        2.13      2.58 o 
  -2  -8  17        4.27        3.03      1.57 o 
  -1  -8  17        0.68        0.58      1.20 o 
   0  -8  17       58.61       52.82      6.17 o 
   1  -8  17        0.17       -1.09      1.45 o 
  -2  -7  17       21.60       19.90      3.42 o 
  -1  -7  17       21.04       21.07      2.87 o 
   0  -7  17       30.31       31.02      2.95 o 
   1  -7  17      252.97      265.58      7.30 o 
   2  -7  17       30.47       33.70      4.60 o 
  -3  -6  17       77.74       83.83      6.51 o 
  -2  -6  17       80.20       83.48      6.15 o 
  -1  -6  17       23.43       23.68      2.65 o 
   0  -6  17        0.83        3.25      1.34 o 
   1  -6  17       56.81       59.54      3.62 o 
   2  -6  17      169.49      200.70      5.95 o 
  -3  -5  17        2.04        5.86      3.70 o 
  -2  -5  17      124.87      126.45      7.55 o 
  -1  -5  17      121.77      139.56      7.61 o 
   0  -5  17        0.51        1.92      1.35 o 
   1  -5  17        3.17        4.47      1.83 o 
   2  -5  17      148.00      132.85      4.99 o 
  -3  -4  17        7.69        3.84      2.27 o 
  -2  -4  17        6.61        3.79      2.34 o 
  -1  -4  17       97.24      108.94      6.73 o 
   0  -4  17      133.48      131.41      7.04 o 
   1  -4  17        2.88        1.37      1.28 o 
   2  -4  17       14.84       13.17      2.43 o 
  -3  -3  17        0.64       -0.94      2.36 o 
  -2  -3  17       10.27        7.01      3.01 o 
  -1  -3  17        1.14        1.14      2.13 o 
   1  -3  17       40.18       34.28      2.95 o 
   2  -3  17        7.99       10.00      3.43 o 
  -3  -2  17      157.42      167.52      8.87 o 
  -2  -2  17      122.64      154.58      8.86 o 
  -1  -2  17        0.96        3.15      2.43 o 
   0  -2  17        1.99        1.73      2.32 o 
   1  -2  17      104.92       98.22      4.64 o 
   2  -2  17       91.98      102.13      7.38 o 
  -3  -1  17       29.38       39.05      5.01 o 
  -2  -1  17      107.01      111.18      7.29 o 
  -1  -1  17       63.42       63.93      6.06 o 
   0  -1  17        4.35        7.68      2.59 o 
   1  -1  17       12.59       11.18      3.31 o 
   2  -1  17       55.57       64.20      6.28 o 
  -3   0  17        0.07        4.01      2.46 o 
  -2   0  17        8.96        8.19      2.93 o 
  -1   0  17       13.35       11.20      4.01 o 
   0   0  17       13.45       16.25      3.98 o 
   1   0  17        0.21        1.05      2.47 o 
  -2   1  17        3.14        1.02      2.31 o 
  -1   1  17       15.14       18.60      4.09 o 
   0   1  17       74.36       73.25      6.70 o 
  -1  -6  18      102.30      106.56      5.79 o 
   0  -6  18      138.26      147.90      5.50 o 
  -1  -5  18        0.85        4.21      2.08 o 
   0  -5  18      124.12      118.01      5.11 o 
   1  -5  18       98.49       93.07      4.49 o 
  -2  -4  18       10.62       11.97      3.46 o 
  -1  -4  18        0.36        2.33      2.24 o 
   0  -4  18        0.76        0.83      1.09 o 
   1  -4  18      142.05      149.59      5.48 o 
  -1  -3  18        1.24        0.78      2.37 o 
   0  -3  18        0.01        0.81      2.34 o 
  -1  -2  18      163.12      189.88      8.91 o 
   0  -2  18       67.80       66.07      6.57 o 
                                                 
